# Supplementary material for: Retinoic acid signaling guides the efficiency of inner ear organoid-genesis and governs sensory-nonsensory fate specification
Source: bioRxiv. 2025 Mar 21:2025.03.21.644434. Preprint. [Version 1] doi: 10.1101/2025.03.21.644434 (PMC11957153; doi:10.1101/2025.03.21.644434)
Supplement: Supplement 2 [file media-2.xlsx]

## Sheet: Sheet1
			E10.5 vs BSFL				E10.5 vs BFL				BSFL vs BFL
Ensembl Stable Gene ID	Gene name	Norm Counts	Log2FC	StdLog2FC	adj p-value	-Log(AdjP)	Log2FC	StdLog2FC	adj p-value	-Log(AdjP)	Log2FC	StdLog2FC	adj p-value	-Log(AdjP)
ENSMUSG00000000028	Cdc45	2343.37	0.841964	0.134981	6.87596e-09	8.16267	0.782899	0.125311	4.22842e-09	8.37382	-0.0590649	0.135619	0.888698	0.0512459
ENSMUSG00000000031	H19	127743	-0.569321	0.268193	0.0798784	1.09757	-2.04827	0.249269	4.46753e-15	14.3499	-1.47895	0.268183	1.33706e-06	5.87385
ENSMUSG00000000058	Cav2	426.068	-1.50785	0.39335	0.000632089	3.19922	-2.0623	0.367554	1.57452e-07	6.80285	-0.554457	0.391202	0.442089	0.35449
ENSMUSG00000000078	Klf6	8585.23	-2.4622	0.331239	2.92832e-12	11.5334	-2.63177	0.308582	3.54675e-16	15.4502	-0.169574	0.330998	0.861842	0.0645721
ENSMUSG00000000093	Tbx2	9967.41	-0.282429	0.342905	0.556979	0.254161	3.02597	0.320018	1.14059e-19	18.9429	3.3084	0.343326	1.67663e-19	18.7756
ENSMUSG00000000120	Ngfr	1282.03	1.08182	0.280672	0.000585376	3.23256	0.205752	0.26061	0.553901	0.256568	-0.876067	0.280897	0.0176056	1.75435
ENSMUSG00000000125	Wnt3	448.208	-1.62549	0.740462	0.0687269	1.16287	-2.55434	0.713264	0.00125499	2.90136	-0.928851	0.739871	0.51888	0.284933
ENSMUSG00000000126	Wnt9a	434.611	-1.10152	0.218366	3.95385e-06	5.40298	-1.81126	0.202666	1.15671e-17	16.9368	-0.709742	0.214953	0.0105315	1.97751
ENSMUSG00000000154	Slc22a18	39.4119	1.02343	0.482719	0.0803031	1.09527	1.2086	0.458555	0.0216047	1.66545	0.185169	0.493606	0.907185	0.0423041
ENSMUSG00000000159	Igsf5	25.5844	-2.05982	0.695273	0.0104371	1.98142	-1.89564	0.668462	0.0127064	1.89598	0.164182	0.685286	0.943342	0.025331
ENSMUSG00000000167	Pih1d2	140.663	-0.128901	0.291559	0.767922	0.114683	-0.823848	0.27019	0.00688455	2.16212	-0.694947	0.289626	0.0976211	1.01046
ENSMUSG00000000183	Fgf6	41.6887	-2.98617	0.671552	5.76187e-05	4.23944	-6.31977	0.637047	1.40555e-21	20.8522	-3.3336	0.5052	2.73088e-09	8.5637
ENSMUSG00000000197	Nalcn	359.733	-0.107906	0.257581	0.780664	0.107536	3.79291	0.267148	1.77628e-43	42.7505	3.90082	0.283182	1.07684e-39	38.9678
ENSMUSG00000000214	Th	114.272	0.467099	0.454213	0.449433	0.347335	-2.85334	0.410277	4.71486e-11	10.3265	-3.32044	0.444581	7.79877e-12	11.108
ENSMUSG00000000216	Scnn1g	70.2463	-3.6359	0.649982	2.55514e-07	6.59259	-5.133	0.621441	3.15765e-15	14.5006	-1.4971	0.602032	0.0813168	1.08982
ENSMUSG00000000223	Drp2	236.772	1.08593	0.249911	8.78989e-05	4.05602	0.446062	0.230828	0.104361	0.981462	-0.639866	0.251967	0.0727304	1.13828
ENSMUSG00000000244	Tspan32	28.615	1.56555	0.532081	0.0110424	1.95694	3.05205	0.540111	1.26932e-07	6.89643	1.4865	0.576632	0.0670285	1.17374
ENSMUSG00000000247	Lhx2	296.767	0.629784	0.567397	0.408717	0.388577	2.6981	0.539605	3.5507e-06	5.44969	2.06831	0.571109	0.00390004	2.40893
ENSMUSG00000000263	Glra1	8.29995	-0.694596	0.786052	0.525034	0.279812	-2.03531	0.758526	0.0191265	1.71836	-1.34072	0.773556	0.297484	0.526537
ENSMUSG00000000266	Mid2	462.073	-0.260933	0.475266	0.709168	0.149251	-1.04259	0.445649	0.0444073	1.35255	-0.781657	0.474839	0.337344	0.471927
ENSMUSG00000000275	Trim25	1362.23	-0.951789	0.204906	2.46524e-05	4.60814	-1.4711	0.190198	1.85517e-13	12.7316	-0.519314	0.204065	0.0720018	1.14266
ENSMUSG00000000276	Dgke	997.322	-0.870686	0.247725	0.00192141	2.71638	-0.531099	0.230686	0.0484035	1.31512	0.339587	0.247575	0.463221	0.334212
ENSMUSG00000000278	Scpep1	4406.14	-0.767319	0.130878	5.84389e-08	7.2333	-1.09057	0.121351	7.49197e-18	17.1254	-0.323254	0.130614	0.083431	1.07867
ENSMUSG00000000282	Mnt	2827.95	-0.972033	0.196357	6.17163e-06	5.2096	-0.699995	0.182414	0.000500362	3.30072	0.272038	0.196223	0.455705	0.341316
ENSMUSG00000000290	Itgb2	17.7794	0.362641	0.512482	0.620789	0.207056	1.47674	0.510742	0.0108798	1.96338	1.1141	0.54137	0.182129	0.739622
ENSMUSG00000000296	Tpd52l1	691.588	0.971403	0.172543	2.0936e-07	6.67911	0.326641	0.159341	0.0825943	1.08305	-0.644762	0.173449	0.00284515	2.5459
ENSMUSG00000000303	Cdh1	10305.9	-1.26046	0.221944	1.61807e-07	6.791	-2.00932	0.206028	7.11488e-21	20.1478	-0.74886	0.221776	0.00837197	2.07717
ENSMUSG00000000305	Cdh4	2224.28	-1.2377	0.284884	8.81252e-05	4.0549	1.18145	0.266035	4.52426e-05	4.34445	2.41915	0.285635	3.77619e-15	14.4229
ENSMUSG00000000308	Ckmt1	342.249	-1.37705	0.254046	6.2013e-07	6.20752	-0.672834	0.23837	0.0131686	1.88046	0.704218	0.25319	0.0418332	1.37848
ENSMUSG00000000318	Clec10a	3.53295	1.83159	0.837658	0.0699635	1.15513	2.3828	0.837467	0.0123669	1.90774	0.551215	0.838561	0.805891	0.0937236
ENSMUSG00000000325	Arvcf	5300.04	0.00725994	0.204257	0.983887	0.00705471	0.808475	0.189775	9.61981e-05	4.01683	0.801215	0.204474	0.00142181	2.84716
ENSMUSG00000000340	Dbt	1835.79	-0.512631	0.118736	9.83597e-05	4.00718	-0.675315	0.110284	8.80348e-09	8.05535	-0.162684	0.118439	0.462083	0.33528
ENSMUSG00000000359	Rem1	18.8542	-1.42945	0.601078	0.0458764	1.33841	-0.847165	0.578526	0.235868	0.627331	0.582285	0.595239	0.655264	0.183584
ENSMUSG00000000378	Ccm2	1885.25	0.696022	0.123434	1.99278e-07	6.70054	0.489436	0.114513	9.0838e-05	4.04173	-0.206586	0.124059	0.32866	0.483254
ENSMUSG00000000385	Tmprss2	1918.16	-3.24037	0.368826	7.84475e-17	16.1054	-5.60697	0.344376	4.80551e-57	56.3183	-2.36661	0.362775	4.30161e-09	8.36637
ENSMUSG00000000392	Fap	429.208	-0.483382	0.480586	0.460509	0.336762	-3.12133	0.449109	4.86362e-11	10.313	-2.63795	0.477667	1.2952e-06	5.88766
ENSMUSG00000000409	Lck	527.78	-0.927202	0.101346	3.36842e-18	17.4726	-0.976664	0.0955169	7.06701e-23	22.1508	-0.0494623	0.0987908	0.866583	0.0621897
ENSMUSG00000000416	Cttnbp2	1010.37	1.12875	0.196431	1.1209e-07	6.95043	0.87659	0.182322	8.81174e-06	5.05494	-0.252163	0.19748	0.507599	0.294479
ENSMUSG00000000439	Mkrn2	1437.73	-0.974304	0.0877045	1.73129e-26	25.7616	-0.694288	0.0823584	8.0257e-16	15.0955	0.280015	0.0870955	0.0133901	1.87322
ENSMUSG00000000440	Pparg	23.5986	-2.50798	0.547943	3.33509e-05	4.47689	-3.17274	0.521497	1.10835e-08	7.95532	-0.66476	0.490602	0.470755	0.327205
ENSMUSG00000000489	Pdgfb	375.69	-0.45621	0.359516	0.335025	0.474923	-0.88535	0.335334	0.0213509	1.67058	-0.42914	0.358864	0.549029	0.260405
ENSMUSG00000000530	Acvrl1	378.456	1.97304	0.353072	2.63481e-07	6.57925	1.4971	0.328673	2.76014e-05	4.55907	-0.475939	0.355273	0.478474	0.320141
ENSMUSG00000000544	Gpa33	103.449	-4.33582	0.702024	9.85033e-09	8.00655	-4.23217	0.674626	3.63029e-09	8.44006	0.103651	0.68452	0.96654	0.0147803
ENSMUSG00000000552	Zfp385a	2592.01	0.798198	0.22961	0.00218308	2.66093	0.609555	0.213243	0.0119133	1.92397	-0.188643	0.229877	0.734326	0.134111
ENSMUSG00000000555	Itga5	2418.96	1.05551	0.288216	0.0011593	2.9358	0.351025	0.267923	0.295805	0.528995	-0.704481	0.288364	0.0892069	1.0496
ENSMUSG00000000560	Gabra2	69.8089	3.90831	0.626801	6.97102e-09	8.1567	1.92205	0.576873	0.00289486	2.53837	-1.98626	0.632315	0.0165805	1.7804
ENSMUSG00000000567	Sox9	7563.1	0.0173493	0.228618	0.963512	0.016143	1.19472	0.212475	1.4759e-07	6.83094	1.17737	0.228814	8.51689e-06	5.06972
ENSMUSG00000000568	Hnrnpd	17207.9	0.725455	0.0973534	2.55974e-12	11.5918	0.728327	0.0902287	1.39546e-14	13.8553	0.00287211	0.0974705	0.993286	0.00292549
ENSMUSG00000000594	Gm2a	1158.63	-1.42436	0.194376	6.11427e-12	11.2137	-2.21634	0.180352	1.10333e-32	31.9573	-0.791983	0.192302	0.000681864	3.1663
ENSMUSG00000000617	Grm6	13.6962	-4.50241	0.696986	1.8025e-09	8.74412	-3.61977	0.687541	9.59374e-07	6.01801	0.882633	0.574862	0.386515	0.412834
ENSMUSG00000000627	Sema4f	361.394	-1.00482	0.232684	9.79803e-05	4.00886	0.376598	0.220298	0.157539	0.802613	1.38141	0.234725	1.86119e-07	6.73021
ENSMUSG00000000628	Hk2	9142.47	-1.68576	0.243107	8.71011e-11	10.06	-1.54003	0.225856	1.18032e-10	9.928	0.145732	0.242978	0.826029	0.0830049
ENSMUSG00000000632	Sez6	58.1456	2.21409	0.598815	0.00102411	2.98965	0.248731	0.556585	0.753423	0.122961	-1.96536	0.600229	0.0113158	1.94631
ENSMUSG00000000690	Hoxb6	219.887	-5.87383	0.615058	9.23553e-20	19.0345	-7.92264	0.59539	3.03459e-38	37.5179	-2.04881	0.481299	0.000399218	3.39879
ENSMUSG00000000693	Loxl3	751.945	0.75807	0.305454	0.0359977	1.44373	1.19123	0.285075	0.00013375	3.87371	0.433161	0.306647	0.443945	0.352671
ENSMUSG00000000706	Btn1a1	13.6089	-2.46169	0.548817	4.89578e-05	4.31018	-2.84597	0.527686	4.97283e-07	6.3034	-0.384284	0.464827	0.731591	0.135732
ENSMUSG00000000708	Kat2b	548.202	-0.730095	0.219637	0.00355969	2.44859	-0.734605	0.204591	0.00121454	2.91559	-0.00450973	0.219006	0.994869	0.00223391
ENSMUSG00000000730	Dnmt3l	326.128	-6.04125	0.567094	2.02696e-24	23.6932	-5.5416	0.539858	4.77202e-23	22.3213	0.499645	0.535599	0.677768	0.168919
ENSMUSG00000000731	Aire	458.032	-3.19901	0.359711	3.10777e-17	16.5076	-2.20424	0.337236	7.24297e-10	9.14008	0.994772	0.35559	0.0403601	1.39405
ENSMUSG00000000751	Rpa1	5941.65	0.965963	0.100319	4.52181e-20	19.3447	0.930313	0.0930578	6.64563e-22	21.1775	-0.0356503	0.10071	0.913337	0.0393689
ENSMUSG00000000753	Serpinf1	2071.57	1.37666	0.248238	3.27523e-07	6.48476	0.94101	0.230521	0.000197021	3.70549	-0.435646	0.248646	0.290582	0.536731
ENSMUSG00000000766	Oprm1	3.69394	-2.51632	0.828777	0.00845073	2.07311	-0.63639	0.831205	0.567957	0.245685	1.87993	0.830416	0.126586	0.897615
ENSMUSG00000000782	Tcf7	1816.48	0.0100495	0.219483	0.979304	0.00908261	0.723844	0.204329	0.00143465	2.84325	0.713795	0.220012	0.0123086	1.90979
ENSMUSG00000000791	Il12rb1	13.6842	-3.01801	0.550278	4.47233e-07	6.34947	-3.18268	0.535453	2.49795e-08	7.60242	-0.164679	0.430642	0.905223	0.0432444
ENSMUSG00000000792	Slc5a5	33.3243	-0.710974	0.478439	0.246868	0.607534	-1.33986	0.448345	0.00825079	2.0835	-0.62889	0.46918	0.47802	0.320554
ENSMUSG00000000794	Kcnn3	265.2	-2.46259	0.407731	2.19218e-08	7.65912	-2.81078	0.382062	2.91314e-12	11.5356	-0.348191	0.401215	0.710697	0.148316
ENSMUSG00000000805	Car4	1660.33	0.523131	0.726331	0.613713	0.212035	-1.44968	0.697981	0.078233	1.10661	-1.97281	0.726277	0.0489408	1.31033
ENSMUSG00000000811	Txnrd3	982.056	-0.777975	0.154884	4.37471e-06	5.35905	-0.640848	0.144324	4.53613e-05	4.34331	0.137127	0.154485	0.700656	0.154495
ENSMUSG00000000838	Fmr1	4708.81	0.618096	0.110909	2.84311e-07	6.54621	0.280627	0.102756	0.0168318	1.77387	-0.337469	0.111116	0.021991	1.65775
ENSMUSG00000000876	Pxmp4	756.996	-0.739219	0.183137	0.000298221	3.52546	-0.954775	0.170255	1.59956e-07	6.796	-0.215557	0.182262	0.555547	0.255279
ENSMUSG00000000884	Gnb1l	419.607	0.511852	0.197596	0.0276519	1.55827	0.632211	0.184638	0.00213726	2.67014	0.120359	0.199684	0.825131	0.0834773
ENSMUSG00000000901	Mmp11	2527.5	-0.106873	0.230525	0.756315	0.121298	-0.829593	0.213956	0.000430858	3.36567	-0.72272	0.230382	0.0167503	1.77598
ENSMUSG00000000934	Top1mt	440.434	-0.786262	0.19425	0.000285938	3.54373	-1.27891	0.180377	1.8913e-11	10.7232	-0.49265	0.192046	0.0689077	1.16173
ENSMUSG00000000938	Hoxa10	232.658	-4.13884	0.728308	1.58764e-07	6.79925	-6.02584	0.701111	2.05396e-16	15.6874	-1.887	0.710659	0.0562381	1.24997
ENSMUSG00000000942	Hoxa4	81.2827	-3.24614	0.583525	2.99506e-07	6.52359	-6.12003	0.553562	1.33669e-26	25.874	-2.87388	0.479245	9.87533e-08	7.00545
ENSMUSG00000000948	Gm38393	695.485	-0.907188	0.261628	0.00224703	2.64839	-0.905085	0.24361	0.000780613	3.10756	0.00210358	0.261025	0.998462	0.000668431
ENSMUSG00000000957	Mmp14	4968.51	0.559913	0.185328	0.008824	2.05433	0.670192	0.172015	0.000402452	3.39529	0.110279	0.185526	0.828596	0.0816571
ENSMUSG00000001016	Ilf2	11333.7	0.531138	0.105604	4.23771e-06	5.37287	0.749358	0.0979449	3.46402e-13	12.4604	0.21822	0.105777	0.180343	0.743902
ENSMUSG00000001018	Snapin	1633.55	-0.565033	0.111027	3.18276e-06	5.4972	-0.657887	0.103259	1.99642e-09	8.69975	-0.0928535	0.110684	0.724686	0.13985
ENSMUSG00000001021	S100a3	3.26386	-2.11669	0.792017	0.0225494	1.64687	-1.93743	0.780936	0.0318245	1.49724	0.179264	0.75553	0.94397	0.0250416
ENSMUSG00000001025	S100a6	735.623	-3.14508	0.513354	1.32337e-08	7.87832	-3.84577	0.483117	3.31546e-14	13.4795	-0.700693	0.510072	0.462059	0.335302
ENSMUSG00000001027	Scn4a	112.043	-2.03561	0.34324	4.03535e-08	7.39412	-2.11132	0.322787	7.03489e-10	9.15274	-0.0757086	0.331502	0.94615	0.0240402
ENSMUSG00000001053	N4bp3	712.247	-0.231935	0.244494	0.490989	0.308929	-0.806177	0.226987	0.00138998	2.85699	-0.574242	0.244033	0.107151	0.970004
ENSMUSG00000001065	Zfp276	1140.13	0.233698	0.137831	0.176282	0.753793	0.956333	0.129403	2.29589e-12	11.639	0.722635	0.139529	7.2151e-06	5.14176
ENSMUSG00000001076	C1ql4	6.5349	-0.876855	0.742135	0.374767	0.426239	-1.78433	0.710951	0.029617	1.52846	-0.907479	0.72186	0.517876	0.285774
ENSMUSG00000001119	Col6a1	2283.99	0.57159	0.22443	0.0308249	1.5111	0.679158	0.208554	0.00367391	2.43487	0.107567	0.22478	0.87485	0.0580664
ENSMUSG00000001131	Timp1	149.675	0.74436	0.297784	0.0344534	1.46277	0.367671	0.276883	0.288362	0.540062	-0.37669	0.300222	0.51926	0.284615
ENSMUSG00000001138	Cnnm3	1436.57	0.619255	0.139503	5.93749e-05	4.2264	0.448548	0.129499	0.00187048	2.72805	-0.170707	0.140193	0.538455	0.268851
ENSMUSG00000001155	Ftcd	7.15208	-1.05346	0.601867	0.1607	0.793985	-1.4831	0.573628	0.0245782	1.60945	-0.429632	0.56877	0.763316	0.117296
ENSMUSG00000001156	Mxd1	1189.45	-0.9284	0.325338	0.0140744	1.85157	-0.309426	0.30343	0.431216	0.365305	0.618974	0.325355	0.233982	0.630818
ENSMUSG00000001166	Oas1c	54.7197	-0.718928	0.225073	0.00530405	2.27539	-0.28958	0.221384	0.296747	0.527613	0.429349	0.225876	0.234742	0.629409
ENSMUSG00000001168	Oas1h	3.23751	2.19582	0.771363	0.014339	1.84348	0.178994	0.680924	0.859291	0.0658599	-2.01682	0.778694	0.0651684	1.18596
ENSMUSG00000001175	Calm1	15093.9	0.611496	0.115796	1.24407e-06	5.90516	0.360444	0.107297	0.0026474	2.57718	-0.251052	0.115867	0.151251	0.820302
ENSMUSG00000001227	Sema6b	467.591	1.393	0.407322	0.00262102	2.58153	0.0779118	0.379469	0.889352	0.0509263	-1.31508	0.407596	0.0129804	1.88671
ENSMUSG00000001228	Uhrf1	11232.9	1.0544	0.182109	8.76138e-08	7.05743	1.17413	0.168961	4.89006e-11	10.3107	0.119731	0.182247	0.805967	0.093683
ENSMUSG00000001229	Dpp9	3234.01	0.518901	0.114753	4.21536e-05	4.37517	0.666602	0.106638	4.14107e-09	8.38289	0.147701	0.115258	0.505844	0.295984
ENSMUSG00000001240	Ramp2	413.006	1.0785	0.315646	0.00264566	2.57747	1.00013	0.294303	0.00233084	2.63249	-0.0783691	0.317307	0.941488	0.0261854
ENSMUSG00000001249	Hpn	1093.15	-0.664672	0.193553	0.00250153	2.60179	-0.927844	0.179772	1.60926e-06	5.79337	-0.263172	0.193017	0.466958	0.330722
ENSMUSG00000001260	Gabrg1	13.426	1.98546	0.750418	0.024083	1.61829	0.625351	0.713692	0.507054	0.294946	-1.36011	0.754588	0.270168	0.568365
ENSMUSG00000001270	Ckb	5840.98	-1.19757	0.323766	0.0010192	2.99174	-1.11097	0.301542	0.000870971	3.06	0.0865973	0.323686	0.937995	0.0277996
ENSMUSG00000001281	Itgb7	61.0359	-2.84871	0.418608	2.03628e-10	9.69116	-3.57901	0.396165	4.95727e-18	17.3048	-0.730303	0.370556	0.210415	0.676923
ENSMUSG00000001288	Rarg	2217.62	0.976392	0.408829	0.0448522	1.34822	0.564506	0.382086	0.231325	0.635778	-0.411886	0.408965	0.641512	0.192795
ENSMUSG00000001300	Efnb2	8450.65	0.218111	0.214592	0.455216	0.341782	-0.450174	0.199139	0.0530803	1.27507	-0.668285	0.214582	0.0177948	1.74971
ENSMUSG00000001313	Rnd2	1339.26	-0.154763	0.209546	0.602993	0.219688	1.21432	0.195981	5.75589e-09	8.23989	1.36908	0.210838	5.1608e-09	8.28728
ENSMUSG00000001333	Sync	42.6325	-1.24269	0.408182	0.00825224	2.08343	-2.33874	0.378954	6.65089e-09	8.17712	-1.09606	0.383896	0.0350066	1.45585
ENSMUSG00000001334	Fndc5	492.858	-0.322962	0.318586	0.456126	0.340916	-3.83256	0.290885	1.66517e-37	36.7785	-3.5096	0.311078	1.06786e-26	25.9715
ENSMUSG00000001349	Cnn1	89.0916	-4.197	0.415584	5.18522e-22	21.2852	-3.83732	0.398164	2.10133e-20	19.6775	0.359676	0.360995	0.646967	0.189118
ENSMUSG00000001416	Cct3	20303	0.633593	0.103782	1.50205e-08	7.82332	0.590949	0.0961732	7.77509e-09	8.10929	-0.0426437	0.103862	0.896185	0.0476025
ENSMUSG00000001419	Mef2d	2368.65	-0.542757	0.0998305	5.6999e-07	6.24413	-0.862759	0.0926198	4.07813e-19	18.3895	-0.320001	0.0993982	0.0132121	1.87903
ENSMUSG00000001424	Snd1	12018.9	-0.759241	0.101349	1.93988e-12	11.7122	-0.513475	0.0939922	3.45359e-07	6.46173	0.245766	0.10132	0.0925028	1.03385
ENSMUSG00000001435	Col18a1	31540.2	-0.447863	0.132757	0.00303702	2.51755	-0.710766	0.123035	6.35246e-08	7.19706	-0.262904	0.132741	0.207335	0.683328
ENSMUSG00000001440	Kpnb1	32325.5	1.02513	0.0874778	2.03889e-29	28.6906	0.896942	0.0810402	1.17638e-26	25.9295	-0.128185	0.0875574	0.418697	0.3781
ENSMUSG00000001467	Cyp51	8999.7	-0.773389	0.17998	0.000106702	3.97183	-0.665613	0.166985	0.000286423	3.54299	0.107776	0.17994	0.826431	0.0827932
ENSMUSG00000001472	Tcf25	11808.6	-0.61915	0.0656397	2.64109e-19	18.5782	-0.564559	0.0609136	6.19859e-19	18.2077	0.0545906	0.065582	0.728309	0.137684
ENSMUSG00000001473	Tubb6	2951.7	-0.159718	0.295134	0.713335	0.146707	-1.28388	0.27442	1.5939e-05	4.79754	-1.12416	0.294951	0.00206944	2.68415
ENSMUSG00000001493	Meox1	410.572	-0.62168	0.392421	0.211807	0.67406	-1.24194	0.366411	0.00239823	2.62011	-0.620255	0.391511	0.364219	0.438638
ENSMUSG00000001494	Sost	43.0069	-1.66917	0.518747	0.0049388	2.30638	-3.89895	0.480575	1.01397e-14	13.994	-2.22978	0.469493	5.14189e-05	4.28888
ENSMUSG00000001496	Nkx2-1	3.78024	-0.899379	0.832792	0.423494	0.373152	-2.61705	0.838955	0.00558538	2.25295	-1.71767	0.837158	0.18415	0.734829
ENSMUSG00000001497	Pax9	629.568	-0.405677	0.388626	0.441224	0.35534	-3.96222	0.359318	1.81606e-26	25.7409	-3.55654	0.383649	4.52284e-18	17.3446
ENSMUSG00000001504	Irx2	2570.39	0.571798	0.43844	0.320027	0.494814	-0.659417	0.410282	0.187826	0.726245	-1.23121	0.438405	0.039332	1.40525
ENSMUSG00000001507	Itga3	3326.23	-0.111738	0.219671	0.731399	0.135846	-0.746473	0.203861	0.000944836	3.02464	-0.634735	0.219576	0.0320262	1.4945
ENSMUSG00000001508	Sgca	43.1677	-1.57477	0.640545	0.0380317	1.41985	-5.58096	0.58397	4.46165e-20	19.3505	-4.00619	0.537482	8.7094e-12	11.06
ENSMUSG00000001510	Dlx3	708.248	-1.62314	0.455517	0.00163227	2.78721	-0.200122	0.427679	0.741293	0.13001	1.42302	0.455612	0.0173658	1.7603
ENSMUSG00000001520	Nrip2	205.543	-1.29867	0.226785	1.24976e-07	6.90317	-0.813525	0.214192	0.000578275	3.23787	0.485145	0.224533	0.152867	0.815685
ENSMUSG00000001521	Tulp3	3647.44	-0.674635	0.118437	1.47329e-07	6.83171	-0.0673121	0.110202	0.657803	0.181904	0.607323	0.118574	9.54204e-06	5.02036
ENSMUSG00000001525	Tubb5	98825.4	0.868353	0.160853	6.93394e-07	6.15902	0.630068	0.149128	0.000111018	3.95461	-0.238285	0.160863	0.411033	0.386124
ENSMUSG00000001542	Ell2	886.228	-0.952535	0.385721	0.0370536	1.43117	-1.25389	0.360226	0.00176489	2.75328	-0.301355	0.385254	0.751571	0.12403
ENSMUSG00000001552	Jup	4875.58	-1.30044	0.349445	0.000942729	3.02561	-0.99512	0.325803	0.0067801	2.16876	0.305317	0.349369	0.707434	0.150314
ENSMUSG00000001555	Fkbp10	2055.86	1.07587	0.236451	3.73837e-05	4.42732	1.24721	0.219854	1.12353e-07	6.94942	0.171342	0.237048	0.777057	0.109547
ENSMUSG00000001566	Mnx1	327.658	-0.630482	0.699463	0.515683	0.287618	-4.84827	0.665914	5.03278e-12	11.2982	-4.21779	0.693645	6.13515e-08	7.21217
ENSMUSG00000001583	Tnk1	431.523	-0.304598	0.268027	0.39554	0.40281	-1.09373	0.248683	5.43111e-05	4.26511	-0.789134	0.266897	0.0269343	1.56969
ENSMUSG00000001604	Tcea3	127.594	-1.1876	0.311809	0.000690777	3.16066	-0.843679	0.293674	0.0114499	1.9412	0.343924	0.309269	0.591335	0.228166
ENSMUSG00000001627	Ifrd1	3097.81	-0.808315	0.211381	0.000654471	3.18411	-0.676489	0.196341	0.00199132	2.70086	0.131827	0.21128	0.81757	0.0874748
ENSMUSG00000001630	Stk38l	1227.11	-0.789341	0.216215	0.0012079	2.91797	0.0334657	0.201572	0.910999	0.0404821	0.822807	0.216518	0.00215011	2.66754
ENSMUSG00000001642	Akr1b3	1826.63	0.41971	0.242579	0.166413	0.778812	1.2986	0.226007	7.5462e-08	7.12227	0.878889	0.24334	0.0040279	2.39492
ENSMUSG00000001655	Hoxc13	18.369	-4.58666	0.687839	4.89048e-10	9.31065	-4.22575	0.6736	3.63029e-09	8.44006	0.360902	0.561002	0.810663	0.0911594
ENSMUSG00000001657	Hoxc8	154.214	-5.51038	0.660322	2.97389e-15	14.5267	-7.57104	0.639224	2.07861e-30	29.6822	-2.06066	0.538229	0.00195414	2.70904
ENSMUSG00000001661	Hoxc6	187.524	-5.74803	0.574304	1.23528e-21	20.9082	-8.0696	0.560105	9.01162e-45	44.0452	-2.32157	0.36437	1.07874e-08	7.96708
ENSMUSG00000001663	Gstt1	93.4278	-1.11882	0.394579	0.0147491	1.83124	-1.97873	0.36795	5.38258e-07	6.26901	-0.859916	0.385965	0.13546	0.868188
ENSMUSG00000001665	Gstt3	254.506	-0.217056	0.324896	0.64326	0.191613	-1.08228	0.301782	0.0012335	2.90886	-0.865222	0.323434	0.0537236	1.26983
ENSMUSG00000001672	Marveld3	690.333	-0.0611293	0.27346	0.886424	0.0523584	1.67594	0.257204	8.20272e-10	9.08604	1.73707	0.27613	1.76504e-08	7.75325
ENSMUSG00000001674	Ddx18	2374.51	0.607655	0.225563	0.0213405	1.6708	0.802232	0.209645	0.000520845	3.28329	0.194577	0.225945	0.713706	0.146481
ENSMUSG00000001739	Cldn15	60.7261	-2.21166	0.376181	5.34089e-08	7.27239	-1.10264	0.36207	0.00696253	2.15723	1.10902	0.367537	0.0232196	1.63415
ENSMUSG00000001751	Naglu	704.717	-0.228028	0.182881	0.344936	0.462261	-0.719033	0.169583	0.000104489	3.98093	-0.491005	0.182357	0.0516419	1.287
ENSMUSG00000001767	Crnkl1	2487.76	0.879052	0.128198	1.44851e-10	9.83908	1.13295	0.119293	7.77028e-20	19.1096	0.253894	0.129087	0.211557	0.674573
ENSMUSG00000001773	Folh1	5.3248	2.71878	0.714257	0.000696587	3.15702	0.798029	0.607619	0.294389	0.531078	-1.92075	0.730846	0.0598226	1.22313
ENSMUSG00000001774	Chordc1	4329.13	0.913473	0.140169	1.26419e-09	8.89819	1.01478	0.130098	1.1351e-13	12.945	0.101306	0.140585	0.778041	0.108997
ENSMUSG00000001802	Lrp3	1686.14	1.72765	0.215821	4.29044e-14	13.3675	0.971301	0.199904	6.93672e-06	5.15885	-0.756349	0.216406	0.00586953	2.2314
ENSMUSG00000001815	Evx2	9.26092	-3.35868	0.765595	7.39805e-05	4.13088	-3.3426	0.748545	4.07505e-05	4.38987	0.016073	0.703559	0.994324	0.00247217
ENSMUSG00000001819	Hoxd13	27.3681	-3.89184	0.786994	6.32396e-06	5.19901	-2.98775	0.768729	0.000416903	3.37997	0.904098	0.770064	0.559543	0.252167
ENSMUSG00000001823	Hoxd12	10.3594	-2.03352	0.834623	0.0401056	1.3968	-1.82158	0.839317	0.0644322	1.1909	0.211942	0.835745	0.940248	0.0267576
ENSMUSG00000001827	Folr1	81.3497	-3.38202	0.624666	6.39585e-07	6.1941	-4.69301	0.595007	5.81828e-14	13.2352	-1.31099	0.590974	0.137797	0.860761
ENSMUSG00000001847	Rac1	8339.22	0.638311	0.145238	7.15295e-05	4.14551	0.517521	0.13466	0.000489613	3.31015	-0.120791	0.145363	0.729269	0.137112
ENSMUSG00000001864	Aif1l	4697.61	0.580903	0.200743	0.0125999	1.89963	1.65847	0.186693	1.83135e-17	16.7372	1.07757	0.201224	3.01662e-06	5.52048
ENSMUSG00000001870	Ltbp1	4016.82	-0.8652	0.223209	0.000540762	3.26699	-1.25537	0.207244	1.29809e-08	7.8867	-0.390166	0.223006	0.291672	0.535106
ENSMUSG00000001901	Kcnh6	52.3235	-1.2286	0.391512	0.00628792	2.20149	0.421251	0.383049	0.391074	0.407741	1.64985	0.399724	0.000659052	3.18108
ENSMUSG00000001910	Nacc1	7311.61	0.602797	0.211628	0.0142739	1.84546	0.922729	0.196508	1.4765e-05	4.83077	0.319932	0.21178	0.397567	0.40059
ENSMUSG00000001911	Nfix	531.568	-3.38882	0.746473	3.90582e-05	4.40829	-1.35873	0.720311	0.113922	0.943392	2.03009	0.746036	0.0483957	1.31519
ENSMUSG00000001918	Slc1a5	1216.87	1.18559	0.192339	1.05701e-08	7.97592	1.00845	0.178585	1.29673e-07	6.88715	-0.177144	0.193346	0.686386	0.163432
ENSMUSG00000001930	Vwf	230.118	0.902881	0.514512	0.159444	0.797393	1.92487	0.486547	0.00032063	3.494	1.02199	0.517619	0.209491	0.678836
ENSMUSG00000001948	Spa17	109.272	-0.068906	0.173687	0.792694	0.100894	-0.66476	0.159547	0.000140514	3.85228	-0.595854	0.170656	0.00591447	2.22808
ENSMUSG00000001983	Taco1	612.683	0.57858	0.141346	0.000240313	3.61922	0.709099	0.132331	5.93744e-07	6.2264	0.130519	0.143561	0.690596	0.160776
ENSMUSG00000001985	Grik3	642.702	-1.68309	0.374001	4.60432e-05	4.33683	-1.50957	0.349478	7.52499e-05	4.12349	0.173523	0.372962	0.878911	0.0560553
ENSMUSG00000001986	Gria3	890.852	-2.1229	0.396915	8.92062e-07	6.0496	-2.0161	0.371113	4.04489e-07	6.39309	0.106801	0.395777	0.937466	0.0280443
ENSMUSG00000001988	Npas1	32.6566	1.50055	0.361573	0.000192822	3.71484	0.808017	0.328531	0.0335409	1.47443	-0.692531	0.375021	0.254098	0.594999
ENSMUSG00000002006	Pdzd4	1296.63	-0.49274	0.170119	0.0125154	1.90255	0.274859	0.158818	0.151684	0.819059	0.767599	0.170707	0.000152413	3.81698
ENSMUSG00000002007	Srpk3	108.606	-2.34032	0.451964	2.06112e-06	5.6859	-5.47939	0.418843	5.59258e-37	36.2524	-3.13907	0.376349	1.08719e-14	13.9637
ENSMUSG00000002012	Pnck	304.32	-0.208646	0.157741	0.312327	0.505391	0.458917	0.15083	0.00702185	2.15355	0.667564	0.161095	0.000619109	3.20823
ENSMUSG00000002020	Ltbp2	111.074	-2.35271	0.498353	1.77407e-05	4.75103	0.0822823	0.477129	0.907124	0.0423334	2.43499	0.500577	3.11253e-05	4.50689
ENSMUSG00000002043	Trappc6a	1712.82	-1.60875	0.150097	1.03353e-24	23.9857	-1.61794	0.139582	3.74294e-29	28.4268	-0.0091843	0.148859	0.986826	0.00575942
ENSMUSG00000002055	Spag5	5110.92	0.564571	0.145748	0.000545749	3.26301	0.636539	0.135225	1.40213e-05	4.85321	0.0719678	0.145987	0.869055	0.060953
ENSMUSG00000002057	Foxn1	208.624	-5.62973	0.623172	9.0741e-18	17.0422	-1.26309	0.604241	0.0760992	1.11862	4.36664	0.614281	9.69122e-11	10.0136
ENSMUSG00000002064	Sdf2	1961.8	-0.444154	0.0728633	1.58716e-08	7.79938	-0.773756	0.0676878	2.21304e-28	27.655	-0.329602	0.0722761	0.000116719	3.93286
ENSMUSG00000002068	Ccne1	2313.33	1.61839	0.150335	6.41883e-25	24.1925	1.80136	0.13985	7.35158e-36	35.1336	0.182971	0.151612	0.543803	0.264558
ENSMUSG00000002076	Hsf2bp	99.308	-2.38151	0.480103	5.88228e-06	5.23045	-2.2785	0.453074	3.09069e-06	5.50994	0.103003	0.470495	0.948851	0.022802
ENSMUSG00000002083	Bbc3	1009.9	-2.38376	0.190844	2.22209e-33	32.6532	-2.02729	0.178062	3.70822e-28	27.4308	0.356473	0.188138	0.236751	0.625709
ENSMUSG00000002102	Psmc3	7719.9	0.887954	0.0917479	2.8805e-20	19.5405	0.906372	0.0851108	9.73811e-25	24.0115	0.0184181	0.0920741	0.954831	0.0200734
ENSMUSG00000002103	Acp2	2047.12	0.5829	0.0955437	1.53766e-08	7.81314	0.663	0.0890315	1.53164e-12	11.8148	0.0801005	0.0964899	0.729645	0.136888
ENSMUSG00000002104	Rapsn	88.9626	-0.527811	0.460329	0.390945	0.407885	-3.52788	0.418576	8.1349e-16	15.0896	-3.00007	0.439654	6.36254e-10	9.19637
ENSMUSG00000002107	Celf2	4851.4	-1.29723	0.149254	1.75098e-16	15.7567	-0.811515	0.138594	4.11953e-08	7.38515	0.485718	0.149105	0.0118534	1.92616
ENSMUSG00000002108	Nr1h3	39.029	1.69537	0.352483	1.18327e-05	4.92692	2.01341	0.343223	3.87248e-08	7.41201	0.318043	0.383228	0.729788	0.136803
ENSMUSG00000002111	Spi1	35.6039	0.888718	0.493972	0.147776	0.830397	2.31529	0.489556	1.26794e-05	4.8969	1.42657	0.521568	0.0468518	1.32927
ENSMUSG00000002204	Napsa	20.5163	-0.534389	0.579405	0.50467	0.296992	-1.79999	0.540847	0.00292951	2.53321	-1.2656	0.564024	0.131424	0.881325
ENSMUSG00000002222	Rmnd5a	5428.39	1.08569	0.133582	1.66884e-14	13.7776	1.18038	0.123954	6.12471e-20	19.2129	0.0946979	0.133979	0.784878	0.105198
ENSMUSG00000002228	Ppm1j	164.273	-0.799513	0.284028	0.0156033	1.80678	-0.205992	0.267962	0.566289	0.246962	0.593521	0.284605	0.173554	0.760566
ENSMUSG00000002233	Rhoc	2361.97	0.524289	0.247731	0.0809273	1.0919	0.660162	0.230308	0.0116589	1.93334	0.135873	0.248029	0.846966	0.0721341
ENSMUSG00000002250	Ppard	1948.94	-0.743599	0.263876	0.015471	1.81048	-0.748295	0.245393	0.00688011	2.1624	-0.00469566	0.263728	0.995676	0.00188207
ENSMUSG00000002257	Def6	405.924	-2.02313	0.256357	1.01719e-13	12.9926	-1.46808	0.240071	9.21934e-09	8.0353	0.555055	0.253495	0.145262	0.837848
ENSMUSG00000002265	Peg3	42108.6	-0.0988016	0.279187	0.816853	0.0878561	-1.13006	0.259571	6.53795e-05	4.18456	-1.03126	0.279176	0.00308173	2.51121
ENSMUSG00000002266	Zim1	2100.55	0.431006	0.34798	0.348707	0.45754	-1.98925	0.323722	7.76306e-09	8.10997	-2.42026	0.347594	2.56821e-10	9.59037
ENSMUSG00000002274	Metrn	475.47	2.16865	0.339041	2.6559e-09	8.57579	1.16785	0.314366	0.000781378	3.10714	-1.0008	0.340428	0.0281097	1.55114
ENSMUSG00000002289	Angptl4	322.812	2.62798	0.358399	5.92113e-12	11.2276	1.92791	0.332542	5.68812e-08	7.24503	-0.700073	0.361783	0.222564	0.652545
ENSMUSG00000002308	Cd320	1429.14	0.285442	0.107648	0.0237369	1.62458	0.643196	0.10081	1.88965e-09	8.72362	0.357754	0.108881	0.0109711	1.95975
ENSMUSG00000002324	Rec8	409.547	-1.62011	0.415291	0.000493242	3.30694	-0.765857	0.389429	0.0977059	1.01008	0.854256	0.414781	0.181527	0.74106
ENSMUSG00000002341	Ncan	285.823	-0.490801	0.359948	0.295037	0.530124	-1.46995	0.335006	5.6612e-05	4.24709	-0.979148	0.358089	0.0469237	1.32861
ENSMUSG00000002384	Bmp8b	72.4785	1.67248	0.252997	7.01078e-10	9.15423	1.46805	0.236496	5.37309e-09	8.26978	-0.20443	0.269817	0.762365	0.117837
ENSMUSG00000002393	Nr2f6	2196.81	0.712829	0.19619	0.00128324	2.89169	0.662963	0.182175	0.0010237	2.98983	-0.0498666	0.196596	0.940248	0.0267576
ENSMUSG00000002395	Use1	2152.33	-0.597242	0.104403	1.28946e-07	6.88959	-0.624224	0.0970908	1.40042e-09	8.85374	-0.0269821	0.104153	0.9401	0.0268258
ENSMUSG00000002458	Rgs19	1222.85	0.688538	0.129257	9.91572e-07	6.00368	0.654866	0.120254	3.78017e-07	6.42249	-0.0336714	0.130387	0.940135	0.02681
ENSMUSG00000002459	Rgs20	35.7055	-0.857452	0.367964	0.0511291	1.29133	-1.48131	0.343027	7.556e-05	4.12171	-0.623856	0.352095	0.282162	0.549501
ENSMUSG00000002500	Rpl3l	5.39821	-1.36588	0.693463	0.1086	0.964171	-1.92264	0.66511	0.0108967	1.9627	-0.556761	0.650122	0.716039	0.145063
ENSMUSG00000002504	Slc9a3r2	793.493	0.870573	0.264779	0.00398772	2.39927	0.543692	0.246083	0.0592661	1.22719	-0.326881	0.265451	0.531152	0.274781
ENSMUSG00000002565	Scin	131.706	-1.90009	0.756433	0.0334749	1.47528	-4.6961	0.729052	1.30035e-09	8.88594	-2.79601	0.747491	0.00263709	2.57887
ENSMUSG00000002578	Ikzf4	560.414	-0.627354	0.221004	0.0146317	1.8347	-1.3767	0.2049	2.26443e-10	9.64504	-0.749343	0.219389	0.00741615	2.12982
ENSMUSG00000002602	Axl	2127.42	-0.810289	0.41164	0.108833	0.963238	-1.75776	0.384733	2.59719e-05	4.5855	-0.94747	0.411361	0.117986	0.92817
ENSMUSG00000002617	Zfp40	541.803	0.707746	0.155388	3.66243e-05	4.43623	0.963069	0.145842	4.7522e-10	9.32311	0.255322	0.158282	0.35145	0.454136
ENSMUSG00000002625	Akap8l	2377.5	-0.567145	0.125501	4.26334e-05	4.37025	-0.816338	0.116444	3.24181e-11	10.4892	-0.249193	0.12519	0.203827	0.690738
ENSMUSG00000002633	Shh	870.118	-3.91753	0.709976	3.76981e-07	6.42368	-7.36518	0.681144	1.76931e-25	24.7522	-3.44766	0.696639	2.12312e-05	4.67303
ENSMUSG00000002668	Dennd1c	321.351	1.46098	0.253892	1.07205e-07	6.96978	1.37519	0.236676	5.29146e-08	7.27642	-0.0857919	0.257599	0.91972	0.0363443
ENSMUSG00000002688	Prkd1	1064.06	0.883711	0.237726	0.000955977	3.01955	0.770079	0.220977	0.00174108	2.75918	-0.113632	0.238468	0.875287	0.0578494
ENSMUSG00000002718	Cse1l	11657.3	0.814659	0.0707145	1.92876e-28	27.7147	0.784417	0.0655817	5.27273e-31	30.278	-0.0302419	0.0709652	0.891576	0.0498417
ENSMUSG00000002731	Prkra	2741.94	0.685558	0.134062	2.82692e-06	5.54869	0.588422	0.124399	1.26406e-05	4.89823	-0.0971365	0.134511	0.777352	0.109382
ENSMUSG00000002732	Fkbp7	391.012	-0.498972	0.333229	0.242504	0.615281	-0.902276	0.310535	0.0104638	1.98031	-0.403304	0.332506	0.540682	0.267058
ENSMUSG00000002741	Ykt6	5391.86	0.723573	0.08424	4.1436e-16	15.3826	0.942989	0.0783409	2.22204e-31	30.6532	0.219416	0.0847811	0.0655062	1.18372
ENSMUSG00000002748	Baz1b	14762	0.677016	0.0777422	1.51551e-16	15.8194	0.696417	0.0720772	1.66096e-20	19.7796	0.0194009	0.0779089	0.941138	0.0263466
ENSMUSG00000002771	Grin2d	92.1374	-0.759356	0.425859	0.151906	0.818426	-2.34102	0.394768	2.70395e-08	7.568	-1.58167	0.416149	0.00214803	2.66796
ENSMUSG00000002781	Tmem143	643.257	-0.644567	0.14755	7.98711e-05	4.09761	-0.925968	0.137216	1.86732e-10	9.72878	-0.281401	0.146334	0.226616	0.644709
ENSMUSG00000002799	Jag2	2346.71	-2.59871	0.339334	5.81794e-13	12.2352	-2.46603	0.316387	1.18346e-13	12.9268	0.132676	0.338525	0.902197	0.0446984
ENSMUSG00000002803	Btbd6	547.821	0.678181	0.112002	2.00397e-08	7.69811	0.488711	0.104369	1.5662e-05	4.80515	-0.18947	0.114358	0.332204	0.478595
ENSMUSG00000002831	Plin4	34.301	-1.02215	0.317379	0.00489691	2.31008	-1.06746	0.302723	0.00151718	2.81896	-0.0453055	0.304331	0.967104	0.0145269
ENSMUSG00000002835	Chaf1a	4283.75	0.838685	0.125028	3.80787e-10	9.41932	0.774129	0.115979	3.0163e-10	9.52053	-0.0645557	0.125403	0.860885	0.0650548
ENSMUSG00000002844	Adprh	3948.35	0.699235	0.0972814	1.58438e-11	10.8001	0.528388	0.0902199	4.08891e-08	7.38839	-0.170847	0.0976835	0.291764	0.534968
ENSMUSG00000002847	Pla1a	26.6219	-3.79206	0.692494	4.66692e-07	6.33097	-3.5231	0.66942	9.68867e-07	6.01374	0.268962	0.648054	0.894481	0.0484288
ENSMUSG00000002870	Mcm2	12158.4	0.551752	0.103913	1.07905e-06	5.96696	0.712426	0.0963589	2.24808e-12	11.6482	0.160674	0.10407	0.382844	0.416979
ENSMUSG00000002881	Nab1	1036.33	-0.127427	0.273526	0.754837	0.122147	-0.604368	0.254253	0.0407053	1.39035	-0.476941	0.273373	0.292805	0.533421
ENSMUSG00000002897	Il17ra	575.28	-0.791132	0.172345	3.14216e-05	4.50277	-0.292275	0.161583	0.13135	0.881569	0.498857	0.172453	0.031836	1.49708
ENSMUSG00000002900	Lamb1	11708.8	-0.759507	0.142655	1.00535e-06	5.99768	-1.63982	0.132189	2.72816e-33	32.5641	-0.880311	0.142492	3.42295e-08	7.4656
ENSMUSG00000002908	Kcnn1	664.6	-1.29938	0.228086	1.46821e-07	6.83321	-1.15022	0.212561	4.52751e-07	6.34414	0.14916	0.226915	0.805891	0.0937236
ENSMUSG00000002910	Arrdc2	510.177	-1.68947	0.114902	4.17036e-46	45.3798	-1.26244	0.109491	7.47177e-29	28.1266	0.427026	0.110805	0.00178441	2.7485
ENSMUSG00000002930	Ppp1r17	355.356	1.72353	0.357189	1.10176e-05	4.95791	1.62319	0.333525	6.67474e-06	5.17557	-0.100337	0.359795	0.934535	0.0294042
ENSMUSG00000002944	Cd36	355.899	-2.56651	0.515745	5.44225e-06	5.26422	-4.12199	0.485212	4.69883e-16	15.328	-1.55549	0.508514	0.0207563	1.68285
ENSMUSG00000002980	Bcam	8310.23	0.67587	0.255154	0.0238958	1.62168	-0.313996	0.237	0.289602	0.538198	-0.989865	0.255156	0.00162985	2.78785
ENSMUSG00000002983	Relb	350.62	-0.928519	0.246756	0.00081559	3.08853	-1.83231	0.228758	2.25494e-14	13.6469	-0.903795	0.24313	0.00284515	2.5459
ENSMUSG00000002985	Apoe	3493.08	-1.2802	0.36442	0.00193248	2.71388	-0.967999	0.339999	0.0123033	1.90998	0.312201	0.364325	0.715661	0.145293
ENSMUSG00000003032	Klf4	1917.43	-4.40701	0.36214	1.09718e-31	30.9597	-4.6078	0.3384	5.02676e-40	39.2987	-0.200793	0.35785	0.841969	0.0747038
ENSMUSG00000003038	Hmgn2	4310.47	1.83227	0.221258	4.94996e-15	14.3054	1.90901	0.205532	5.20625e-19	18.2835	0.0767349	0.221738	0.915999	0.0381048
ENSMUSG00000003051	Elf3	807.043	-1.69063	0.202295	2.71175e-15	14.5668	-2.37482	0.187934	1.5522e-34	33.8091	-0.684194	0.198957	0.0069428	2.15847
ENSMUSG00000003070	Efna2	1221.2	1.07136	0.17928	3.13165e-08	7.50423	1.06908	0.166665	1.53072e-09	8.8151	-0.00227627	0.180444	0.997241	0.00120008
ENSMUSG00000003123	Lipe	439.276	-0.864387	0.180921	1.3717e-05	4.86274	-0.412522	0.169882	0.0360962	1.44254	0.451865	0.180739	0.0791234	1.1017
ENSMUSG00000003134	Tbc1d8	937.443	-0.952079	0.239088	0.000366004	3.43651	-1.40178	0.222158	2.90661e-09	8.53661	-0.449698	0.238129	0.238733	0.622088
ENSMUSG00000003135	Cnot11	2825.06	0.578581	0.119494	1.02098e-05	4.99098	0.802164	0.111132	7.76647e-12	11.1098	0.223583	0.120133	0.248886	0.604
ENSMUSG00000003153	Slc2a3	31726.2	-4.35405	0.328291	1.35186e-37	36.8691	-5.10154	0.305804	7.73273e-60	59.1117	-0.747494	0.327925	0.122986	0.910143
ENSMUSG00000003161	Sri	1782.43	0.942111	0.180533	1.69237e-06	5.77151	0.356115	0.167239	0.0702229	1.15352	-0.585996	0.180886	0.0124887	1.90348
ENSMUSG00000003190	Bcl2l12	615.272	0.807002	0.126589	3.02397e-09	8.51942	0.750154	0.118199	2.32291e-09	8.63397	-0.0568483	0.129085	0.88732	0.0519198
ENSMUSG00000003228	Grk5	717.036	0.854781	0.129289	6.98167e-10	9.15604	1.80393	0.124148	1.56197e-45	44.8063	0.949151	0.13456	1.39587e-10	9.85516
ENSMUSG00000003273	Car11	281.265	-2.67183	0.352777	1.0788e-12	11.9671	-2.87537	0.330358	8.31948e-17	16.0799	-0.203542	0.344512	0.830395	0.0807154
ENSMUSG00000003279	Dlgap1	142.595	-0.494819	0.252373	0.110521	0.956554	-0.795506	0.235387	0.00247618	2.60622	-0.300687	0.25009	0.546197	0.262651
ENSMUSG00000003282	Plag1	1187.79	-0.51261	0.23689	0.0733574	1.13456	-0.990237	0.220008	3.49456e-05	4.45661	-0.477626	0.236468	0.194156	0.71185
ENSMUSG00000003309	Ap1m2	3296.2	-0.295112	0.22609	0.319632	0.49535	0.390638	0.210191	0.119976	0.920906	0.685749	0.226285	0.0224019	1.64972
ENSMUSG00000003341	Atp8b3	39.4865	1.43092	0.264271	6.38233e-07	6.19502	1.28413	0.249753	1.77427e-06	5.75098	-0.146782	0.289477	0.863785	0.0635942
ENSMUSG00000003354	Ccdc65	68.1676	-0.944782	0.270059	0.00203079	2.69233	-1.61472	0.25076	1.31698e-09	8.88042	-0.669943	0.255762	0.0609555	1.21499
ENSMUSG00000003355	Fkbp11	339.405	-0.536142	0.183195	0.0115245	1.93838	-0.66658	0.170935	0.000397399	3.40077	-0.130438	0.182201	0.780695	0.107519
ENSMUSG00000003363	Pld3	2151.05	-0.74366	0.143691	2.08804e-06	5.68026	-0.813202	0.133436	1.04198e-08	7.98214	-0.0695421	0.143384	0.872304	0.0593321
ENSMUSG00000003378	Grik5	3520.44	-0.615169	0.160447	0.000630515	3.2003	-0.683505	0.148885	2.35379e-05	4.62823	-0.0683361	0.160329	0.891559	0.0498499
ENSMUSG00000003380	Rabac1	1280.25	-0.685686	0.11299	1.85533e-08	7.73158	-0.834655	0.105136	3.91833e-14	13.4069	-0.14897	0.112304	0.484189	0.314985
ENSMUSG00000003382	Etv3	2110.75	-0.610399	0.1703	0.00151658	2.81914	-0.587478	0.158166	0.000783144	3.10616	0.0229211	0.170168	0.970544	0.0129847
ENSMUSG00000003410	Elavl3	939.028	1.15816	0.443835	0.0264093	1.57824	0.790502	0.415564	0.110451	0.956832	-0.367656	0.444192	0.731209	0.135958
ENSMUSG00000003418	St8sia6	140.783	-1.04328	0.547642	0.122443	0.912066	-1.79342	0.516145	0.00180232	2.74417	-0.75014	0.544956	0.46085	0.33644
ENSMUSG00000003436	Dll3	198.095	0.451853	0.506347	0.520564	0.283526	-1.04581	0.474243	0.0597707	1.22351	-1.49766	0.50553	0.0265716	1.57558
ENSMUSG00000003438	Timm50	2924.54	0.660155	0.111073	3.75401e-08	7.4255	0.521218	0.103055	2.67893e-06	5.57204	-0.138937	0.111545	0.524321	0.280402
ENSMUSG00000003452	Bicd1	761.364	-0.384994	0.223292	0.168063	0.774528	0.559232	0.208914	0.0194538	1.711	0.944226	0.224401	0.000479677	3.31905
ENSMUSG00000003518	Dusp3	936.29	-0.774842	0.222189	0.00210692	2.67635	-1.55401	0.206119	7.87544e-13	12.1037	-0.779163	0.221019	0.00533018	2.27326
ENSMUSG00000003528	Slc25a1	2976.86	-0.489165	0.152834	0.00520183	2.28384	-0.838074	0.141734	2.97829e-08	7.52603	-0.34891	0.152627	0.121738	0.914575
ENSMUSG00000003541	Ier3	346.011	-3.43385	0.333308	6.91227e-23	22.1604	-3.2124	0.312764	4.49617e-23	22.3472	0.221445	0.322605	0.793525	0.10044
ENSMUSG00000003545	Fosb	5024.72	-8.32713	0.446149	1.56094e-74	73.8066	-8.9268	0.421135	1.55339e-96	95.8087	-0.599665	0.421469	0.439293	0.357245
ENSMUSG00000003546	Klc4	1104.65	0.574863	0.12502	3.03576e-05	4.51773	0.773922	0.116811	4.13217e-10	9.38382	0.199059	0.126527	0.36936	0.43255
ENSMUSG00000003559	As3mt	420.545	1.9956	0.175789	1.24938e-27	26.9033	1.95728	0.164329	9.5636e-31	30.0194	-0.0383186	0.182122	0.951515	0.0215844
ENSMUSG00000003573	Homer3	2287.84	0.605634	0.143246	0.000141414	3.84951	0.843767	0.133207	2.50403e-09	8.60136	0.238133	0.143926	0.33306	0.477478
ENSMUSG00000003575	Crtc1	1712.46	0.412327	0.138569	0.0100725	1.99686	0.700393	0.129063	4.17079e-07	6.37978	0.288066	0.139399	0.179106	0.74689
ENSMUSG00000003585	Sec14l2	356.42	0.306116	0.214608	0.269665	0.569175	0.880238	0.202	6.43247e-05	4.19162	0.574121	0.217665	0.0585532	1.23245
ENSMUSG00000003604	Aven	570.589	1.52296	0.148038	7.89706e-23	22.1025	1.54141	0.138459	5.90591e-27	26.2287	0.0184467	0.152322	0.973746	0.0115542
ENSMUSG00000003617	Cp	81.2734	2.26592	0.31938	2.97919e-11	10.5259	1.13111	0.285336	0.000310983	3.50726	-1.13481	0.327701	0.00646735	2.18927
ENSMUSG00000003644	Rps6ka1	3315.35	-0.328207	0.150061	0.0698887	1.15559	0.448566	0.139594	0.00420461	2.37627	0.776773	0.150395	7.75333e-06	5.11051
ENSMUSG00000003657	Calb2	14.8477	-1.80756	0.462779	0.000485133	3.31414	-1.72344	0.448069	0.000483881	3.31526	0.08412	0.420891	0.954831	0.0200734
ENSMUSG00000003665	Has1	24.1281	-0.0467885	0.439847	0.946795	0.023744	-1.59019	0.395211	0.000248122	3.60534	-1.5434	0.421998	0.00349138	2.457
ENSMUSG00000003746	Man1a	1086.4	-0.449559	0.363212	0.349158	0.456978	-1.41254	0.338585	0.000137576	3.86146	-0.962977	0.36276	0.05632	1.24934
ENSMUSG00000003752	Itpkc	984.643	-1.0353	0.251784	0.000223875	3.64999	-1.07584	0.234257	2.33562e-05	4.6316	-0.0405384	0.251185	0.964968	0.0154872
ENSMUSG00000003762	Coq8b	1025.37	-0.947729	0.177365	9.14377e-07	6.03887	-0.878712	0.165059	7.10614e-07	6.14837	0.0690177	0.176751	0.902551	0.0445283
ENSMUSG00000003779	Kif20a	6364.91	0.508196	0.117656	9.76405e-05	4.01037	0.630605	0.10916	6.35246e-08	7.19706	0.12241	0.117896	0.629012	0.201341
ENSMUSG00000003809	Gcdh	1785.47	0.127739	0.180735	0.621289	0.206706	1.04871	0.168583	4.96781e-09	8.30384	0.920971	0.181648	1.20818e-05	4.91787
ENSMUSG00000003812	Dnase2a	502.602	-0.985698	0.232443	0.000134431	3.8715	-0.689431	0.217	0.00469888	2.32801	0.296267	0.231835	0.50717	0.294847
ENSMUSG00000003863	Ppfia3	418.24	-0.60313	0.229037	0.0248441	1.60478	-0.551342	0.213617	0.0248657	1.6044	0.0517875	0.228626	0.946614	0.0238272
ENSMUSG00000003865	Gys1	4198.69	-0.470129	0.138906	0.00293209	2.53282	-1.00336	0.128728	1.18346e-13	12.9268	-0.533233	0.138689	0.00184328	2.73441
ENSMUSG00000003872	Lin7b	25.5721	-2.47344	0.371698	5.34029e-10	9.27244	-2.25221	0.363388	5.69756e-09	8.24431	0.221232	0.310515	0.781955	0.106818
ENSMUSG00000003873	Bax	2905.19	-0.776519	0.145468	9.37545e-07	6.02801	-0.408267	0.135194	0.00751765	2.12392	0.368252	0.145436	0.0739294	1.13118
ENSMUSG00000003934	Efnb3	1741.54	1.06124	0.22561	1.90994e-05	4.71898	0.432182	0.209256	0.0801298	1.09621	-0.629058	0.225922	0.0415247	1.38169
ENSMUSG00000003948	Mmd	1834.53	1.26458	0.144246	9.21529e-17	16.0355	1.16482	0.133926	8.74753e-17	16.0581	-0.099766	0.145287	0.793384	0.100517
ENSMUSG00000003949	Hlf	244.055	-0.443935	0.390593	0.395499	0.402855	-1.13784	0.364458	0.00554215	2.25632	-0.693909	0.389278	0.277445	0.556824
ENSMUSG00000003955	Fam162a	6808.31	-1.75117	0.164358	2.00149e-24	23.6986	-2.10026	0.15246	5.77087e-41	40.2388	-0.349093	0.163942	0.161624	0.791495
ENSMUSG00000004038	Gstm3	23.3861	-4.45668	0.733683	1.79486e-08	7.74597	-4.19722	0.714339	3.674e-08	7.43486	0.259467	0.665185	0.902681	0.0444657
ENSMUSG00000004040	Stat3	2869.14	-1.73796	0.240879	1.31361e-11	10.8815	-1.89867	0.223855	5.24723e-16	15.2801	-0.160704	0.240319	0.801143	0.0962899
ENSMUSG00000004043	Stat5a	127.516	-0.243274	0.326525	0.599552	0.222173	-0.97776	0.30308	0.00404165	2.39344	-0.734486	0.324036	0.125933	0.89986
ENSMUSG00000004044	Cavin1	1916.36	-2.00837	0.330642	1.79683e-08	7.74549	-2.06092	0.308154	2.76693e-10	9.558	-0.052551	0.329961	0.965402	0.0152917
ENSMUSG00000004085	Map3k20	2165.27	-1.23468	0.113959	3.11169e-25	24.507	-0.611219	0.106402	7.60312e-08	7.11901	0.623458	0.113705	1.56921e-06	5.80432
ENSMUSG00000004098	Col5a3	302.85	4.02901	0.420722	7.33843e-20	19.1344	4.45188	0.400435	6.93637e-27	26.1589	0.422872	0.436999	0.659626	0.180702
ENSMUSG00000004099	Dnmt1	15517.9	0.660631	0.0933173	3.30766e-11	10.4805	0.765487	0.0865127	2.48642e-17	16.6044	0.104857	0.09346	0.586919	0.231422
ENSMUSG00000004110	Cacna1e	145.752	-1.24081	0.473994	0.0258358	1.58778	-1.23406	0.445684	0.0152436	1.81691	0.00675689	0.471871	0.996756	0.00141117
ENSMUSG00000004113	Cacna1b	594.089	0.842361	0.240788	0.00203102	2.69229	1.49393	0.225547	4.18152e-10	9.37867	0.651572	0.243356	0.0534407	1.27213
ENSMUSG00000004187	Kifc2	426.72	-1.95099	0.1527	6.52646e-35	34.1853	-1.34344	0.144785	5.64174e-19	18.2486	0.607546	0.148445	0.000749102	3.12546
ENSMUSG00000004207	Psap	15694.7	-0.452657	0.115571	0.00046622	3.33141	-0.615293	0.107106	7.59298e-08	7.11959	-0.162636	0.115542	0.446463	0.350215
ENSMUSG00000004231	Pax2	2911.83	-0.549367	0.432584	0.334599	0.475476	1.89739	0.405378	1.57998e-05	4.80135	2.44675	0.433057	6.68873e-07	6.17466
ENSMUSG00000004267	Eno2	641.626	-3.68236	0.25211	1.62173e-45	44.79	-3.75753	0.236159	1.68081e-54	53.7745	-0.0751611	0.240837	0.925463	0.033641
ENSMUSG00000004270	Lpcat3	2327.3	-0.958096	0.152766	5.63453e-09	8.24914	-0.40181	0.14214	0.0130183	1.88545	0.556286	0.152731	0.00366067	2.43644
ENSMUSG00000004319	Clcn3	4068.18	-1.05258	0.140993	2.32393e-12	11.6338	-1.08836	0.130835	1.9764e-15	14.7041	-0.0357764	0.140712	0.940142	0.0268065
ENSMUSG00000004328	Hif3a	2389.11	-1.11411	0.280135	0.00037291	3.4284	-1.13964	0.260601	6.01942e-05	4.22045	-0.0255307	0.279895	0.981012	0.00832569
ENSMUSG00000004359	Spic	19.1571	-2.92747	0.731554	0.000340582	3.46778	-3.29666	0.706923	1.70662e-05	4.76786	-0.369196	0.69874	0.854821	0.0681249
ENSMUSG00000004371	Il11	19.5493	-1.06571	0.407003	0.0257899	1.58855	-0.166831	0.405126	0.773832	0.111354	0.898876	0.410982	0.145896	0.835957
ENSMUSG00000004415	Col26a1	5626.33	1.50763	0.333809	4.30829e-05	4.3657	0.756175	0.310895	0.0357704	1.44648	-0.751458	0.333894	0.129781	0.88679
ENSMUSG00000004446	Bid	994.128	-0.891998	0.128556	8.45775e-11	10.0727	-0.522072	0.120339	6.96321e-05	4.15719	0.369926	0.128257	0.0325218	1.48783
ENSMUSG00000004455	Ppp1cc	3007.76	0.772104	0.215271	0.00150469	2.82255	0.678818	0.199892	0.00234942	2.62904	-0.0932864	0.215541	0.889315	0.0509444
ENSMUSG00000004473	Clec11a	62.6509	-0.68983	0.234241	0.0109651	1.95999	-0.712836	0.223006	0.00442662	2.35393	-0.023006	0.229349	0.979203	0.00912723
ENSMUSG00000004500	Zfp324	700.708	0.578758	0.188705	0.00773198	2.11171	0.880192	0.176233	3.64671e-06	5.4381	0.301434	0.190419	0.364741	0.438016
ENSMUSG00000004508	Gab2	999.418	0.147269	0.163339	0.515596	0.287691	0.71717	0.152744	1.47855e-05	4.83017	0.569901	0.164617	0.00648677	2.18797
ENSMUSG00000004530	Coro1c	5189.5	0.669238	0.113433	4.77491e-08	7.32103	0.438745	0.105138	0.000136905	3.86358	-0.230493	0.113666	0.191398	0.718063
ENSMUSG00000004552	Ctse	49.3558	1.5359	0.718406	0.0774104	1.1112	2.65723	0.696874	0.000547215	3.26184	1.12133	0.72694	0.383224	0.416547
ENSMUSG00000004558	Ndrg2	2175.18	-3.14211	0.285293	4.73152e-26	25.325	-2.64756	0.265727	9.25874e-22	21.0334	0.494558	0.283874	0.293879	0.531831
ENSMUSG00000004562	Arhgef40	5453.69	0.757442	0.189488	0.000346482	3.46032	1.25809	0.17599	1.2547e-11	10.9015	0.500648	0.189794	0.0585344	1.23259
ENSMUSG00000004609	Cd33	18.6989	2.86287	0.615865	2.42866e-05	4.61463	1.52732	0.557528	0.0164729	1.78323	-1.33556	0.631271	0.165365	0.781557
ENSMUSG00000004610	Etfb	197.584	0.63975	0.181215	0.00182259	2.73931	0.381279	0.168651	0.0530673	1.27517	-0.258471	0.184601	0.449832	0.34695
ENSMUSG00000004626	Stxbp2	3185.64	-0.785949	0.172091	3.48347e-05	4.45799	-0.46192	0.159842	0.0109241	1.96161	0.324029	0.172047	0.240543	0.618808
ENSMUSG00000004630	Pcp2	12.1957	-2.00025	0.538069	0.000955745	3.01966	-1.71898	0.523	0.00333792	2.47652	0.281266	0.498378	0.840374	0.0755276
ENSMUSG00000004631	Sgce	2970.27	-1.46924	0.155612	2.43912e-19	18.6128	-1.80536	0.144402	8.17235e-34	33.0877	-0.336124	0.154842	0.150224	0.823259
ENSMUSG00000004633	Chn2	666.994	-1.31223	0.295734	5.98444e-05	4.22298	-1.08612	0.27575	0.000342474	3.46537	0.226112	0.294945	0.758198	0.120217
ENSMUSG00000004637	Wwox	701.953	-0.912005	0.0972836	4.43083e-19	18.3535	-1.03011	0.0912385	1.04679e-27	26.9801	-0.118105	0.0951246	0.526624	0.278499
ENSMUSG00000004642	Slbp	4029.05	0.488369	0.0834241	6.1401e-08	7.21182	0.615743	0.0776067	4.05897e-14	13.3916	0.127374	0.0839555	0.394484	0.403971
ENSMUSG00000004661	Arid3b	3930.13	2.00008	0.181827	5.33319e-26	25.273	1.31535	0.168428	1.05681e-13	12.976	-0.684733	0.18223	0.00248068	2.60543
ENSMUSG00000004668	Abca13	88.9154	-1.20015	0.290672	0.000209453	3.67891	2.09882	0.315399	3.42414e-10	9.46545	3.29897	0.327324	2.56337e-21	20.5912
ENSMUSG00000004698	Hdac9	513.376	-1.3917	0.237975	6.34849e-08	7.19733	-0.380805	0.223144	0.158376	0.800312	1.01089	0.237903	0.000409248	3.38801
ENSMUSG00000004748	Mtfp1	179.876	0.56478	0.223449	0.032273	1.49116	0.704626	0.210231	0.00271498	2.56623	0.139846	0.227994	0.821342	0.0854758
ENSMUSG00000004788	Eif2b2	2186.26	0.564006	0.11859	1.51313e-05	4.82012	0.696521	0.110325	2.84738e-09	8.54555	0.132515	0.119331	0.592207	0.227527
ENSMUSG00000004791	Pgf	509.01	-0.0356096	0.353208	0.949606	0.0224567	-0.76482	0.329022	0.0459844	1.33739	-0.72921	0.352851	0.179102	0.746899
ENSMUSG00000004814	Ccl24	21.2383	3.12097	0.585745	9.85083e-07	6.00653	4.69751	0.648443	6.50073e-12	11.187	1.57654	0.697263	0.127253	0.895333
ENSMUSG00000004864	Mapk13	2329.35	-1.39279	0.229091	1.74095e-08	7.75921	-1.63318	0.212837	2.9303e-13	12.5331	-0.240391	0.228541	0.622178	0.206085
ENSMUSG00000004865	Srpk1	5981.56	0.403759	0.118102	0.00262933	2.58015	0.737559	0.109657	2.1627e-10	9.665	0.3338	0.118396	0.0382432	1.41745
ENSMUSG00000004872	Pax3	499.98	-1.97417	0.484899	0.000260821	3.58366	-3.83768	0.454826	7.53332e-16	15.123	-1.86351	0.480414	0.00163197	2.78729
ENSMUSG00000004885	Crabp2	8684.96	0.725986	0.237033	0.00782961	2.10626	0.99197	0.220191	3.43257e-05	4.46438	0.265985	0.23715	0.587138	0.23126
ENSMUSG00000004891	Nes	8600.02	0.661614	0.244995	0.020977	1.67826	-0.502212	0.227479	0.0594636	1.22575	-1.16383	0.244983	5.12442e-05	4.29036
ENSMUSG00000004892	Bcan	13.604	-2.73657	0.558106	7.68125e-06	5.11457	-3.34522	0.537069	4.7431e-09	8.32394	-0.608645	0.439639	0.456791	0.340282
ENSMUSG00000004896	Rrnad1	1166.37	-0.613753	0.137705	5.52194e-05	4.25791	-0.424774	0.128374	0.0031142	2.50665	0.18898	0.137604	0.462204	0.335166
ENSMUSG00000004902	Slc25a18	52.5446	-2.77182	0.42892	1.77541e-09	8.7507	-2.51933	0.408848	7.02807e-09	8.15316	0.252487	0.399828	0.815132	0.0887722
ENSMUSG00000004933	Matk	426.488	-0.085459	0.251735	0.82484	0.0836301	0.783681	0.23636	0.00304844	2.51592	0.86914	0.253827	0.00723767	2.1404
ENSMUSG00000004939	Nmrk2	11.5791	-2.83644	0.76056	0.000916567	3.03784	-4.74655	0.732264	1.00805e-09	8.99652	-1.91011	0.644182	0.0264043	1.57832
ENSMUSG00000004948	Zp3	8.22945	-2.18091	0.630396	0.00230249	2.6378	-2.14318	0.612341	0.00165569	2.78102	0.0377218	0.573029	0.985898	0.00616809
ENSMUSG00000004951	Hspb1	613.151	-4.08735	0.668077	1.38984e-08	7.85704	-4.36954	0.637501	9.32836e-11	10.0302	-0.282185	0.664641	0.892067	0.0496024
ENSMUSG00000004952	Rasa4	304.738	-2.35161	0.425183	3.53494e-07	6.45162	-2.55723	0.398556	1.51549e-09	8.81945	-0.205618	0.420722	0.870515	0.0602237
ENSMUSG00000004961	Syt5	338.278	-0.46629	0.207735	0.0618742	1.20849	0.631498	0.197223	0.00435475	2.36104	1.09779	0.210748	6.23689e-06	5.20503
ENSMUSG00000004980	Hnrnpa2b1	75164.1	0.29251	0.143465	0.0948511	1.02296	0.682818	0.132986	1.83691e-06	5.73591	0.390308	0.143484	0.0484736	1.3145
ENSMUSG00000004988	Fxyd4	12.5936	-2.37489	0.49632	1.32706e-05	4.87711	-2.65197	0.480364	2.55285e-07	6.59297	-0.277073	0.397012	0.788466	0.103217
ENSMUSG00000005043	Sgsh	349.786	0.971195	0.16731	8.0622e-08	7.09355	0.984795	0.156663	3.3667e-09	8.4728	0.0136001	0.17136	0.983843	0.00707424
ENSMUSG00000005045	Chd5	96.8254	-1.59007	0.323011	7.02677e-06	5.15324	-1.71709	0.30358	1.23253e-07	6.9092	-0.127027	0.313099	0.897658	0.0468891
ENSMUSG00000005054	Cstb	1480.84	-0.497294	0.157138	0.00580209	2.23642	-0.771299	0.145845	8.50146e-07	6.07051	-0.274005	0.156786	0.292097	0.534473
ENSMUSG00000005057	Sh2b2	496.462	1.25746	0.238672	1.32201e-06	5.87877	0.692159	0.221075	0.00540149	2.26749	-0.565298	0.240056	0.106922	0.970933
ENSMUSG00000005087	Cd44	541.933	-1.34698	0.494634	0.0198178	1.70294	-1.42942	0.464815	0.00637695	2.19539	-0.0824365	0.493971	0.963488	0.0161537
ENSMUSG00000005089	Slc1a2	282.309	1.88798	0.50545	0.000897551	3.04694	-0.717578	0.470982	0.214811	0.667944	-2.60556	0.505176	8.02367e-06	5.09563
ENSMUSG00000005107	Slc2a9	39.9613	-1.21423	0.428403	0.0147986	1.82978	-0.850797	0.407878	0.0767826	1.11474	0.363432	0.423152	0.715042	0.145669
ENSMUSG00000005125	Ndrg1	3812.12	-4.60729	0.443051	2.65183e-23	22.5765	-4.79732	0.415113	5.55277e-29	28.2555	-0.190029	0.44119	0.890244	0.0504911
ENSMUSG00000005131	4930550C14Rik	34.3434	-2.10972	0.551528	0.000651652	3.18598	-2.33403	0.523775	4.23233e-05	4.37342	-0.224313	0.530994	0.892646	0.0493208
ENSMUSG00000005148	Klf5	952.626	-2.75178	0.410232	3.80787e-10	9.41932	-3.52242	0.383726	1.37439e-18	17.8619	-0.770638	0.407396	0.237696	0.623979
ENSMUSG00000005150	Wdr83	1028.29	0.228157	0.120791	0.126002	0.899623	0.61744	0.113307	3.70785e-07	6.43088	0.389283	0.122281	0.0146728	1.83349
ENSMUSG00000005161	Prdx2	17846.4	0.612369	0.143211	0.000116454	3.93385	0.998588	0.132806	9.13411e-13	12.0393	0.386219	0.143313	0.0514266	1.28881
ENSMUSG00000005198	Polr2a	16472.3	0.317319	0.117556	0.0210402	1.67695	0.603189	0.108994	2.3741e-07	6.6245	0.28587	0.11765	0.0917894	1.03721
ENSMUSG00000005220	Corin	711.09	3.01777	0.493943	1.46235e-08	7.83495	-0.269036	0.46051	0.673546	0.171633	-3.2868	0.493965	1.93075e-09	8.71427
ENSMUSG00000005225	Plekha8	4673.2	0.765952	0.134372	1.44156e-07	6.84117	0.720934	0.124641	6.10818e-08	7.21409	-0.0450186	0.134676	0.919059	0.0366567
ENSMUSG00000005232	G6pc2	5.80743	0.0992865	0.839151	0.940806	0.0265001	-1.97231	0.834733	0.0421168	1.37554	-2.0716	0.837945	0.083919	1.07614
ENSMUSG00000005237	Dnah2	229.766	-1.8577	0.252096	4.59056e-12	11.3381	-2.07774	0.23588	3.49189e-17	16.4569	-0.220045	0.244243	0.694512	0.15832
ENSMUSG00000005251	Ripk4	2635.89	-1.6526	0.299092	3.63698e-07	6.43926	-1.82539	0.278379	6.35272e-10	9.19704	-0.172789	0.298655	0.835396	0.0781076
ENSMUSG00000005267	Zfp287	429.732	0.19432	0.185911	0.44055	0.356005	0.686469	0.174846	0.000359125	3.44475	0.49215	0.188371	0.0619177	1.20818
ENSMUSG00000005268	Prlr	37.2028	-1.47957	0.626154	0.0475035	1.32327	-2.63777	0.59301	4.38499e-05	4.35803	-1.1582	0.611345	0.236786	0.625644
ENSMUSG00000005299	Letm1	2120.48	0.936234	0.0785732	2.10745e-30	29.6762	1.3207	0.0740003	1.83351e-68	67.7367	0.384461	0.0805715	4.67633e-05	4.3301
ENSMUSG00000005320	Fgfr4	675.038	-0.919625	0.270973	0.0028445	2.54599	-3.46996	0.249797	1.24835e-41	40.9037	-2.55033	0.265642	2.31112e-19	18.6362
ENSMUSG00000005355	Casp14	12.1334	-3.02225	0.773625	0.000483982	3.31517	-4.50726	0.749728	1.69133e-08	7.77177	-1.48501	0.689848	0.155334	0.808733
ENSMUSG00000005362	Crbn	1990.46	-0.814752	0.183182	5.73653e-05	4.24135	-0.455367	0.170311	0.0196099	1.70752	0.359385	0.183119	0.212952	0.671719
ENSMUSG00000005373	Mlxipl	589.983	-2.07876	0.291112	2.17819e-11	10.6619	-1.41628	0.271978	1.2813e-06	5.89235	0.662482	0.289473	0.121301	0.916135
ENSMUSG00000005378	Wbscr22	1977.17	0.708116	0.0832828	8.512e-16	15.07	0.781963	0.077768	3.784e-22	21.422	0.0738464	0.0845425	0.707434	0.150314
ENSMUSG00000005397	Nid1	3843.36	0.924073	0.373062	0.036399	1.43891	0.123715	0.348024	0.80577	0.0937892	-0.800359	0.373107	0.157285	0.803311
ENSMUSG00000005410	Mcm5	10856.2	1.16693	0.135125	2.79159e-16	15.5541	1.14397	0.125281	2.10337e-18	17.6771	-0.0229668	0.135313	0.963317	0.016231
ENSMUSG00000005413	Hmox1	1040.73	-0.738507	0.190747	0.000549098	3.26035	-1.24227	0.177	3.07102e-11	10.5127	-0.50376	0.189847	0.0564497	1.24834
ENSMUSG00000005470	Asf1b	1679.34	1.04844	0.139554	1.67275e-12	11.7766	1.07223	0.129744	3.04587e-15	14.5163	0.023791	0.140666	0.963488	0.0161537
ENSMUSG00000005481	Ddx39	4900.22	0.441086	0.128161	0.00244027	2.61256	0.614119	0.118957	1.59889e-06	5.79618	0.173033	0.128445	0.474406	0.32385
ENSMUSG00000005493	Msh4	7.29272	-1.80544	0.744704	0.041224	1.38485	-1.49019	0.726067	0.0822157	1.08505	0.315254	0.728208	0.889315	0.0509444
ENSMUSG00000005503	Evx1	56.7742	1.40109	0.648002	0.0735866	1.1332	1.88838	0.620489	0.00700651	2.1545	0.487297	0.65432	0.766836	0.115297
ENSMUSG00000005505	Kbtbd4	551.14	0.862316	0.131659	1.03076e-09	8.98684	0.683562	0.122536	1.86994e-07	6.72817	-0.178755	0.134121	0.481743	0.317184
ENSMUSG00000005506	Celf1	13732.6	0.673236	0.0558149	3.85037e-31	30.4145	0.5057	0.0517396	5.79338e-21	20.2371	-0.167536	0.056013	0.0248047	1.60547
ENSMUSG00000005514	Por	4224.4	-0.825403	0.241406	0.00262688	2.58056	-0.558735	0.224333	0.0310578	1.50783	0.266668	0.241364	0.594281	0.226008
ENSMUSG00000005540	Fcer2a	27.5888	-2.81129	0.401105	5.32093e-11	10.274	-2.65956	0.390102	1.18781e-10	9.92525	0.151727	0.329955	0.881162	0.0549445
ENSMUSG00000005553	Atp4a	79.2387	-2.37046	0.267137	3.68002e-17	16.4341	-1.80856	0.258065	3.29044e-11	10.4827	0.561904	0.246125	0.122261	0.912713
ENSMUSG00000005580	Adcy9	181.439	-0.57174	0.237309	0.0426798	1.36978	-0.795275	0.221484	0.00121439	2.91564	-0.223535	0.235355	0.669596	0.174187
ENSMUSG00000005583	Mef2c	1468.61	0.477415	0.407536	0.37951	0.420777	-2.15898	0.380028	1.07505e-07	6.96857	-2.63639	0.407028	5.70754e-09	8.24355
ENSMUSG00000005611	Mrvi1	35.3273	1.80849	0.614582	0.0110357	1.9572	1.85636	0.58628	0.00485085	2.31418	0.0478768	0.625682	0.983973	0.00701696
ENSMUSG00000005640	Insrr	57.9334	1.86165	0.455342	0.000244819	3.61116	0.142416	0.412888	0.811543	0.0906884	-1.71924	0.457417	0.00247321	2.60674
ENSMUSG00000005649	Cabp5	2.07417	1.87594	0.823391	0.0574313	1.24085	2.24735	0.823861	0.0169849	1.76994	0.371413	0.839853	0.88719	0.0519833
ENSMUSG00000005667	Mthfd2	3603.93	-0.70439	0.147709	1.42669e-05	4.84567	-0.597302	0.137114	6.46775e-05	4.18925	0.107088	0.147613	0.775278	0.110542
ENSMUSG00000005696	Sh2d1a	2.16242	-0.412871	0.803912	0.728759	0.137416	-2.20642	0.826017	0.019734	1.70479	-1.79354	0.816504	0.143337	0.843642
ENSMUSG00000005705	Agrp	18.4935	-1.56649	0.418657	0.000877912	3.05655	-1.4244	0.404856	0.00155817	2.80738	0.142081	0.390245	0.910314	0.0408088
ENSMUSG00000005716	Pvalb	9.118	-2.81823	0.795289	0.00174327	2.75864	-1.87455	0.782092	0.0388819	1.41025	0.943683	0.779819	0.542045	0.265964
ENSMUSG00000005718	Tfap4	1217.95	0.710966	0.129953	4.78489e-07	6.32013	0.41276	0.120491	0.00212652	2.67233	-0.298206	0.130774	0.122769	0.91091
ENSMUSG00000005732	Ranbp1	10700.1	0.880967	0.136654	1.94741e-09	8.71054	0.890407	0.126704	2.89465e-11	10.5384	0.00944024	0.136807	0.985725	0.00624421
ENSMUSG00000005763	Cd247	7.00466	-0.443381	0.600355	0.602993	0.219688	-1.43028	0.556462	0.025526	1.59302	-0.986898	0.570792	0.299172	0.52408
ENSMUSG00000005802	Slc30a4	4260.87	1.74394	0.265336	8.89107e-10	9.05105	2.12978	0.246828	1.55133e-16	15.8093	0.385841	0.265804	0.425841	0.370753
ENSMUSG00000005803	Sqor	95.6063	1.24409	0.440001	0.0150761	1.82171	-0.355728	0.405509	0.506574	0.295357	-1.59981	0.439968	0.00373092	2.42818
ENSMUSG00000005824	Tnfsf14	4.15199	1.94293	0.80644	0.0426798	1.36978	0.618096	0.773446	0.548615	0.260733	-1.32484	0.812706	0.344248	0.463129
ENSMUSG00000005836	Gata6	232.073	-3.26456	0.484964	3.28759e-10	9.48312	-4.36514	0.45658	4.31599e-20	19.3649	-1.10058	0.468996	0.108344	0.965196
ENSMUSG00000005864	Cnga2	10.8284	-1.8199	0.703491	0.0278926	1.55451	1.1565	0.721722	0.189322	0.722799	2.9764	0.732595	0.000839021	3.07623
ENSMUSG00000005883	Spo11	18.2152	-1.59852	0.570508	0.0161471	1.79191	-1.59715	0.545188	0.00978279	2.00954	0.0013704	0.552145	0.999977	1.0033e-05
ENSMUSG00000005892	Trh	907.419	-6.08175	0.741216	9.08013e-15	14.0419	-2.80121	0.715154	0.000372085	3.42936	3.28054	0.738247	0.000188893	3.72378
ENSMUSG00000005899	Smpd4	4461.99	0.576053	0.121625	1.65368e-05	4.78155	0.652499	0.112881	6.23361e-08	7.20526	0.0764455	0.121961	0.816529	0.0880285
ENSMUSG00000005917	Otx1	782.912	5.32298	0.67906	1.52265e-13	12.8174	2.97296	0.644802	2.15596e-05	4.66636	-2.35002	0.67995	0.00658857	2.18121
ENSMUSG00000005936	Kctd20	5672.42	0.70713	0.0734059	4.35378e-20	19.3611	0.732033	0.0682013	4.0596e-25	24.3915	0.0249029	0.0738811	0.91839	0.0369727
ENSMUSG00000005950	P2rx5	11.8544	-0.448797	0.457785	0.474503	0.323761	-1.08855	0.425642	0.0263712	1.57887	-0.639751	0.437564	0.419944	0.376808
ENSMUSG00000005951	Shpk	76.4701	-0.490191	0.353455	0.285624	0.544206	-0.808501	0.330535	0.0346501	1.4603	-0.31831	0.35061	0.691108	0.160454
ENSMUSG00000005968	Tuft1	1196.23	-2.69862	0.287567	4.05384e-19	18.3921	-2.39998	0.268029	9.99446e-18	17.0002	0.298647	0.285619	0.625502	0.203771
ENSMUSG00000005980	Dnase1	295.108	0.683439	0.151748	4.54141e-05	4.34281	1.11513	0.145108	2.69356e-13	12.5697	0.431692	0.157984	0.0471277	1.32672
ENSMUSG00000005982	Naa60	1344.51	0.765637	0.102467	2.22317e-12	11.653	0.804584	0.0956136	9.07596e-16	15.0421	0.0389468	0.103989	0.907472	0.0421667
ENSMUSG00000005986	Ankrd13d	422.077	-0.617365	0.160985	0.000628646	3.20159	-0.60851	0.15056	0.000231053	3.63629	0.00885545	0.160216	0.988369	0.00508095
ENSMUSG00000006056	Calcoco2	94.0793	-4.9631	0.580628	5.82985e-16	15.2343	-5.39503	0.557143	1.35688e-20	19.8675	-0.431931	0.508816	0.719261	0.143113
ENSMUSG00000006058	Snf8	1269.27	0.454512	0.122233	0.000952511	3.02113	0.673283	0.114133	3.21784e-08	7.49244	0.218771	0.123457	0.282084	0.549622
ENSMUSG00000006095	Tbcb	2001.88	0.838987	0.110746	1.06259e-12	11.9736	1.00621	0.103198	7.2711e-21	20.1384	0.167222	0.111893	0.405109	0.392428
ENSMUSG00000006154	Eps8l1	242.363	-0.714336	0.260463	0.0188351	1.72503	0.431121	0.246827	0.14744	0.831385	1.14546	0.263113	0.000270265	3.56821
ENSMUSG00000006200	Rhox6	23.0184	-3.68613	0.707535	1.76755e-06	5.75263	-4.56776	0.683774	2.913e-10	9.53566	-0.881627	0.626644	0.446789	0.349898
ENSMUSG00000006205	Htra1	172.392	-1.94075	0.473953	0.000238955	3.62168	-2.81578	0.444821	2.56943e-09	8.59016	-0.875028	0.466885	0.244326	0.61203
ENSMUSG00000006218	Fam131c	54.3696	0.00111228	0.225292	0.998796	0.000523396	0.633221	0.225948	0.0139154	1.8565	0.632109	0.240025	0.0591136	1.22831
ENSMUSG00000006219	Fblim1	4493.39	-0.360784	0.106856	0.00301028	2.52139	0.378883	0.09949	0.000557552	3.25371	0.739668	0.107174	3.86329e-10	9.41304
ENSMUSG00000006221	Hspb7	8.13549	-0.845306	0.667092	0.335742	0.473995	-2.06031	0.626288	0.00330641	2.48064	-1.21501	0.632932	0.227887	0.64228
ENSMUSG00000006235	Epor	133.227	0.892271	0.336497	0.0237369	1.62458	0.238945	0.311981	0.567882	0.245742	-0.653326	0.33835	0.224079	0.649599
ENSMUSG00000006241	Ccdc159	188.699	-2.0868	0.202753	7.5544e-23	22.1218	-2.499	0.190644	3.98932e-37	36.3991	-0.412206	0.1854	0.136518	0.86481
ENSMUSG00000006262	Mob1b	3327.97	-0.501587	0.20812	0.0426011	1.37058	-0.719439	0.193201	0.000757119	3.12084	-0.217852	0.208019	0.624772	0.204279
ENSMUSG00000006269	Atp6v1b1	8.56296	-3.10241	0.708024	7.56285e-05	4.12131	-1.22778	0.709613	0.151805	0.818713	1.87463	0.682816	0.0457358	1.33974
ENSMUSG00000006270	Vax1	5.73586	-1.42369	0.668264	0.0786421	1.10434	-2.41349	0.631874	0.000534742	3.27186	-0.989799	0.596814	0.331715	0.479235
ENSMUSG00000006281	Tep1	1057.02	-0.556953	0.169157	0.0039327	2.40531	-0.611733	0.157282	0.000412824	3.38424	-0.0547793	0.168867	0.922023	0.0352582
ENSMUSG00000006289	Osgep	1246.17	0.760609	0.137815	3.74984e-07	6.42599	0.984104	0.128569	3.374e-13	12.4719	0.223495	0.139269	0.35499	0.449783
ENSMUSG00000006301	Tmbim1	886.105	-1.30925	0.291179	4.68196e-05	4.32957	-0.605948	0.271601	0.0565584	1.2475	0.703305	0.290959	0.0940605	1.02659
ENSMUSG00000006310	Zbtb32	78.392	-1.98332	0.388368	2.92367e-06	5.53407	-1.85711	0.366664	2.58474e-06	5.58758	0.126208	0.37669	0.918708	0.0368223
ENSMUSG00000006311	Etv2	33.7441	-3.08207	0.618487	5.26423e-06	5.27867	-1.74208	0.596605	0.0100486	1.9979	1.33999	0.603088	0.136908	0.863572
ENSMUSG00000006313	Upk1a	305.982	-1.92706	0.571449	0.00304965	2.51575	-4.77695	0.538373	2.00579e-17	16.6977	-2.8499	0.561277	1.17073e-05	4.93154
ENSMUSG00000006344	Ggt5	17.823	-0.618388	0.520142	0.371507	0.430033	-1.39089	0.486421	0.011886	1.92496	-0.772498	0.504606	0.38828	0.410855
ENSMUSG00000006345	Ggt1	117.976	-0.628195	0.452682	0.285235	0.544798	-1.39823	0.423543	0.00318857	2.4964	-0.770039	0.449678	0.305818	0.514537
ENSMUSG00000006356	Crip2	1179.82	0.159943	0.202342	0.574924	0.24039	-0.486531	0.187554	0.0240481	1.61892	-0.646474	0.202242	0.014128	1.84992
ENSMUSG00000006362	Cbfa2t3	214.229	-0.66182	0.229348	0.0128959	1.88955	-1.37764	0.212447	9.93422e-10	9.00287	-0.715815	0.22525	0.0149304	1.82593
ENSMUSG00000006386	Tek	415.385	1.63826	0.359657	3.65944e-05	4.43659	3.41842	0.342805	8.52994e-22	21.0691	1.78016	0.367901	3.49516e-05	4.45653
ENSMUSG00000006389	Mpl	15.6854	0.312422	0.609809	0.729302	0.137093	2.78985	0.638874	6.18571e-05	4.20861	2.47742	0.665554	0.00280569	2.55196
ENSMUSG00000006392	Med8	2431.25	0.63998	0.114625	2.6933e-07	6.56972	0.802356	0.10665	8.86417e-13	12.0524	0.162376	0.115392	0.446622	0.350059
ENSMUSG00000006395	Hyi	221.393	-0.65364	0.190822	0.00257408	2.58938	-1.00949	0.177738	1.08341e-07	6.96521	-0.355847	0.187739	0.236504	0.626162
ENSMUSG00000006398	Cdc20	6275.67	0.745412	0.151459	7.05709e-06	5.15137	0.885995	0.140524	2.99414e-09	8.52373	0.140582	0.151698	0.681235	0.166703
ENSMUSG00000006403	Adamts4	439.96	1.71773	0.315658	5.55416e-07	6.25538	2.28948	0.296246	1.94379e-13	12.7114	0.571745	0.319755	0.275394	0.560045
ENSMUSG00000006435	Neurl1a	463.779	-0.504737	0.271236	0.132833	0.876693	-1.07009	0.252067	0.000102275	3.99023	-0.565352	0.2702	0.17177	0.765052
ENSMUSG00000006445	Epha2	1999.82	-2.29555	0.28176	1.43931e-14	13.8418	-2.00497	0.262302	3.64205e-13	12.4387	0.290584	0.280925	0.630681	0.20019
ENSMUSG00000006456	Rbm14	3577.55	0.654992	0.119428	4.47285e-07	6.34942	0.723555	0.110891	7.75905e-10	9.11019	0.0685637	0.119886	0.838222	0.076641
ENSMUSG00000006494	Pdk1	8962.46	-1.63836	0.177827	1.90405e-18	17.7203	-1.79557	0.164976	8.45168e-26	25.0731	-0.157213	0.177599	0.701305	0.154093
ENSMUSG00000006498	Ptbp1	19449	0.343691	0.17523	0.110358	0.957194	0.764284	0.162553	1.43681e-05	4.8426	0.420592	0.175292	0.0976211	1.01046
ENSMUSG00000006517	Mvd	2506.99	-0.737764	0.137476	8.15386e-07	6.08864	-0.807598	0.127637	2.61411e-09	8.58268	-0.0698338	0.137203	0.862866	0.0640569
ENSMUSG00000006519	Cyba	654.418	0.0187076	0.227162	0.96006	0.0177016	-0.636351	0.210621	0.00748769	2.12565	-0.655059	0.226831	0.0322507	1.49146
ENSMUSG00000006522	Itih3	9.02275	1.32413	0.625447	0.0808107	1.09253	1.9831	0.623889	0.00467847	2.3299	0.658974	0.668221	0.652199	0.18562
ENSMUSG00000006527	Sfmbt1	1700.64	0.416463	0.148494	0.0160419	1.79474	0.619878	0.138157	3.70965e-05	4.43067	0.203416	0.1492	0.466977	0.330705
ENSMUSG00000006538	Ihh	77.2273	-2.95657	0.532316	3.13274e-07	6.50408	-4.42351	0.503152	4.00401e-17	16.3975	-1.46694	0.491225	0.0250749	1.60076
ENSMUSG00000006542	Prkag3	25.6525	-1.52352	0.577579	0.0245748	1.60951	-4.52057	0.52263	1.30175e-16	15.8855	-2.99705	0.471998	1.23244e-08	7.90923
ENSMUSG00000006567	Atp7b	1445.73	-0.947456	0.277407	0.00265851	2.57536	-0.886799	0.258151	0.0020579	2.68657	0.0606569	0.277143	0.948851	0.022802
ENSMUSG00000006574	Slc4a1	892.117	6.07721	0.515205	8.3784e-30	29.0768	7.54262	0.511831	8.18332e-47	46.0871	1.46542	0.550188	0.0552129	1.25796
ENSMUSG00000006575	Rundc3a	316.197	-0.671242	0.340821	0.108615	0.964112	-1.01095	0.317853	0.00464964	2.33258	-0.339704	0.339748	0.645257	0.190267
ENSMUSG00000006587	Snai3	38.3092	-2.02596	0.3348	2.04638e-08	7.68901	-1.30968	0.327309	0.000270209	3.5683	0.716285	0.315646	0.125345	0.901892
ENSMUSG00000006611	Hfe	32.9113	1.55608	0.448351	0.00222461	2.65275	1.50984	0.424373	0.0013606	2.86627	-0.0462339	0.466158	0.979315	0.0090778
ENSMUSG00000006642	Tcf23	4.38133	-2.56414	0.768	0.0034	2.46852	-2.20394	0.757296	0.0103308	1.98587	0.360197	0.716998	0.865778	0.0625936
ENSMUSG00000006649	Nphs1	71.6055	-3.62441	0.650919	2.9181e-07	6.5349	-2.89048	0.623114	1.90462e-05	4.72019	0.733931	0.636785	0.570333	0.243872
ENSMUSG00000006651	Aplp1	1462.9	-1.50638	0.322207	2.16645e-05	4.66425	-1.77889	0.300164	2.76016e-08	7.55907	-0.272509	0.32154	0.71973	0.14283
ENSMUSG00000006675	P4htm	260.099	-1.04458	0.186348	2.39575e-07	6.62056	-0.826344	0.175487	1.39268e-05	4.85615	0.218235	0.184217	0.554727	0.255921
ENSMUSG00000006678	Pola1	3256.02	0.671303	0.149353	4.70526e-05	4.32742	0.656699	0.138604	1.21963e-05	4.91377	-0.0146035	0.149721	0.979869	0.00883186
ENSMUSG00000006711	D130043K22Rik	21.9426	-1.07404	0.408179	0.0249828	1.60236	-0.591774	0.396819	0.226293	0.645329	0.482264	0.403208	0.548993	0.260433
ENSMUSG00000006715	Gmnn	2750.19	0.715922	0.147397	9.51941e-06	5.02139	0.726416	0.136836	7.67214e-07	6.11508	0.0104948	0.147872	0.985642	0.00628068
ENSMUSG00000006717	Acot13	1004.57	-1.16093	0.10012	8.33127e-29	28.0793	-1.38627	0.0934365	1.91818e-47	46.7171	-0.225343	0.0977531	0.117564	0.929727
ENSMUSG00000006724	Cyp27b1	29.6079	-1.09471	0.358845	0.00810707	2.09114	-0.848864	0.345358	0.0336741	1.4727	0.245843	0.349818	0.78679	0.104141
ENSMUSG00000006728	Cdk4	31126.2	0.542776	0.105484	2.41658e-06	5.6168	0.629953	0.0977495	1.27439e-09	8.8947	0.0871766	0.105539	0.732087	0.135437
ENSMUSG00000006777	Krt23	68.4924	1.79734	0.516377	0.002153	2.66696	3.73271	0.516155	7.05681e-12	11.1514	1.93537	0.549151	0.00534822	2.27179
ENSMUSG00000006782	Cnp	1132.14	0.13579	0.220115	0.671681	0.172837	1.44773	0.206076	2.94028e-11	10.5316	1.31194	0.22177	1.57125e-07	6.80376
ENSMUSG00000006784	Ttc25	133.531	-0.493427	0.226809	0.0716527	1.14477	-1.43433	0.208315	7.552e-11	10.1219	-0.940902	0.219879	0.000365971	3.43655
ENSMUSG00000006906	Stambp	902.854	-1.13208	0.206177	4.33092e-07	6.36342	-0.958885	0.191977	3.64187e-06	5.43868	0.173199	0.205469	0.72227	0.141301
ENSMUSG00000006920	Ezh1	1323.07	-0.544875	0.181789	0.00946334	2.02396	-0.709314	0.168847	0.000122213	3.91288	-0.164438	0.181499	0.691945	0.159928
ENSMUSG00000006948	Klk4	2.12847	-1.66347	0.839295	0.106031	0.974568	-2.1282	0.838264	0.0275917	1.55922	-0.464731	0.83776	0.844002	0.0736564
ENSMUSG00000006958	Chrd	497.791	-0.634692	0.32739	0.115177	0.938636	-2.02636	0.304115	3.24624e-10	9.48862	-1.39167	0.325382	0.000368926	3.43306
ENSMUSG00000006998	Psmd2	13261.4	0.77921	0.126288	1.02165e-08	7.9907	0.881611	0.117087	8.46287e-13	12.0725	0.102401	0.126423	0.738443	0.131683
ENSMUSG00000007021	Syngr3	208.872	-1.15989	0.247583	2.0769e-05	4.68259	0.165652	0.236382	0.604877	0.218333	1.32554	0.249919	3.88971e-06	5.41008
ENSMUSG00000007033	Hspa1l	40.4109	0.374692	0.284911	0.315508	0.50099	0.781336	0.278959	0.0139776	1.85457	0.406645	0.301474	0.473734	0.324465
ENSMUSG00000007034	Slc44a4	155.719	-1.05549	0.293367	0.00144751	2.83938	-1.39471	0.273841	2.24996e-06	5.64783	-0.33922	0.28876	0.559172	0.252455
ENSMUSG00000007035	Msh5	219.743	-0.869612	0.192285	4.20764e-05	4.37596	-0.936848	0.180282	1.35139e-06	5.86922	-0.0672358	0.189415	0.913182	0.0394425
ENSMUSG00000007038	Neu1	1757.22	-0.967754	0.187288	2.17668e-06	5.66221	-1.36297	0.173832	8.3253e-14	13.0796	-0.395219	0.186639	0.164913	0.782744
ENSMUSG00000007050	Lsm2	1980.63	0.710524	0.118001	2.4391e-08	7.61277	0.570137	0.109539	1.29756e-06	5.88687	-0.140387	0.118692	0.555547	0.255279
ENSMUSG00000007080	Pole	3940.59	0.805506	0.132936	1.95808e-08	7.70817	0.760787	0.123332	6.76635e-09	8.16965	-0.0447199	0.133315	0.918621	0.0368637
ENSMUSG00000007097	Atp1a2	671.979	-2.39469	0.273745	1.07969e-16	15.9667	-2.0952	0.255466	5.05476e-15	14.2963	0.299489	0.270929	0.593982	0.226227
ENSMUSG00000007107	Atp1a4	11.5194	-3.46702	0.72608	1.38704e-05	4.85791	-1.85055	0.717161	0.0248916	1.60395	1.61646	0.6933	0.111436	0.952974
ENSMUSG00000007122	Casq1	58.4028	-0.0193849	0.415756	0.978893	0.0092648	-1.89136	0.378493	3.59944e-06	5.44377	-1.87198	0.405336	9.10137e-05	4.04089
ENSMUSG00000007279	Scube2	96.5404	-0.466013	0.652033	0.616592	0.210002	-2.20457	0.618735	0.00133669	2.87397	-1.73855	0.648825	0.0531898	1.27417
ENSMUSG00000007379	Dennd2c	779.51	-2.92216	0.462106	4.14476e-09	8.3825	-2.56945	0.433651	2.77812e-08	7.55625	0.35271	0.460301	0.758396	0.120104
ENSMUSG00000007440	Pcdha11	7.09515	-2.43783	0.730154	0.00339982	2.46854	-2.10773	0.713645	0.00913363	2.03936	0.330104	0.691493	0.87509	0.0579472
ENSMUSG00000007458	M6pr	4873.81	-0.727794	0.137631	1.19915e-06	5.92113	-0.443075	0.127758	0.00184392	2.73426	0.284719	0.137601	0.178367	0.748686
ENSMUSG00000007591	Tssk4	43.5843	1.10836	0.284986	0.000515754	3.28756	0.703152	0.263264	0.0197419	1.70461	-0.405212	0.297765	0.468188	0.329579
ENSMUSG00000007594	Hapln4	47.386	-2.6837	0.418145	2.32479e-09	8.63362	-3.23297	0.396661	7.56267e-15	14.1213	-0.549273	0.368437	0.407116	0.390282
ENSMUSG00000007610	Gtpbp3	1076.16	0.558432	0.131589	0.000132762	3.87693	0.604129	0.122605	5.02789e-06	5.29861	0.0456975	0.132798	0.916442	0.0378951
ENSMUSG00000007613	Tgfbr1	11254.5	0.724545	0.103148	4.80344e-11	10.3184	0.435645	0.0955614	2.7143e-05	4.56634	-0.288899	0.103264	0.0403557	1.39409
ENSMUSG00000007646	Rad51c	646.125	0.629508	0.189006	0.00348846	2.45737	0.186762	0.175159	0.407576	0.389791	-0.442746	0.189722	0.111013	0.954626
ENSMUSG00000007653	Gabrb2	42.1625	0.469914	0.380947	0.351088	0.454584	-0.741201	0.34613	0.0684855	1.1644	-1.21111	0.377504	0.0136422	1.86511
ENSMUSG00000007655	Cav1	1271.2	-2.49575	0.469625	1.05379e-06	5.97725	-2.84489	0.440559	1.17667e-09	8.92934	-0.349143	0.468519	0.766794	0.115321
ENSMUSG00000007656	Arpp19	7062.79	0.681375	0.0665225	1.2431e-22	21.9055	0.416373	0.0616439	1.79643e-10	9.74559	-0.265002	0.0668068	0.00119286	2.92341
ENSMUSG00000007682	Dio2	35.726	-2.95488	0.641467	2.93115e-05	4.53296	-1.91684	0.616915	0.00580059	2.23653	1.03804	0.627738	0.333457	0.47696
ENSMUSG00000007721	Ccdc124	1446.67	0.935351	0.134422	7.43527e-11	10.1287	1.17754	0.125384	2.03935e-19	18.6905	0.242191	0.135921	0.277667	0.556476
ENSMUSG00000007783	Cpt1c	1791.03	-2.33463	0.190441	3.74567e-32	31.4265	-2.12767	0.177183	3.07305e-31	30.5124	0.20696	0.188842	0.599134	0.222476
ENSMUSG00000007805	Twist2	142.228	1.82051	0.436574	0.000178172	3.74916	1.1253	0.406867	0.015368	1.81338	-0.695213	0.439718	0.365693	0.436884
ENSMUSG00000007812	Zfp655	2645.04	-0.877727	0.202377	9.07863e-05	4.04198	-0.773422	0.187979	0.000173127	3.76164	0.104305	0.202214	0.860436	0.0652814
ENSMUSG00000007850	Hnrnph1	34071.4	0.615826	0.0886682	8.08772e-11	10.0922	0.813157	0.0821703	1.78329e-21	20.7488	0.197331	0.0887408	0.136484	0.864919
ENSMUSG00000007872	Id3	7413.7	-0.202006	0.213943	0.493158	0.307014	0.785416	0.198753	0.000325927	3.48688	0.987422	0.214094	9.3416e-05	4.02958
ENSMUSG00000007877	Tcap	34.5183	0.084329	0.572932	0.925902	0.0334349	-3.42338	0.503913	1.38614e-10	9.85819	-3.50771	0.540026	5.10837e-09	8.29172
ENSMUSG00000007888	Crlf1	453.095	1.24044	0.48783	0.0311164	1.50701	2.91619	0.461226	2.68783e-09	8.5706	1.67575	0.491339	0.00752605	2.12343
ENSMUSG00000007908	Hmgcll1	687.401	-0.904807	0.176571	2.68475e-06	5.5711	-0.34708	0.165277	0.0745568	1.12751	0.557727	0.176565	0.0157527	1.80264
ENSMUSG00000007944	Ttc9b	17.646	-1.48628	0.513517	0.0125844	1.90017	-1.53949	0.490395	0.00526585	2.27853	-0.053212	0.491349	0.977137	0.0100447
ENSMUSG00000007946	Phox2a	41.6324	-1.0276	0.470733	0.0705038	1.15179	-1.12985	0.444432	0.0273823	1.56253	-0.102251	0.464394	0.948487	0.0229688
ENSMUSG00000008028	1700008O03Rik	25.6824	-0.721207	0.412933	0.161722	0.791232	-1.14334	0.387659	0.00924097	2.03428	-0.422131	0.400561	0.621305	0.206695
ENSMUSG00000008090	Fgfrl1	4151.77	-0.168651	0.237368	0.619023	0.208293	0.524645	0.220658	0.0406527	1.39091	0.693296	0.23754	0.0298342	1.52529
ENSMUSG00000008129	4930432K21Rik	144.791	-1.12001	0.320174	0.0020323	2.69201	-1.14958	0.299919	0.000508939	3.29333	-0.029561	0.316764	0.980371	0.00860962
ENSMUSG00000008136	Fhl2	1037.77	-3.03843	0.356997	7.93631e-16	15.1004	-3.79244	0.333307	4.01192e-28	27.3966	-0.754013	0.353103	0.159805	0.796411
ENSMUSG00000008153	Clstn3	1243.85	-1.81326	0.15881	6.04921e-28	27.2183	-0.972638	0.148468	6.59733e-10	9.18063	0.840626	0.157959	3.54094e-06	5.45088
ENSMUSG00000008167	Fbxw9	1128.56	-1.15012	0.121707	2.27858e-19	18.6423	-1.06799	0.113594	1.8564e-19	18.7313	0.0821241	0.120527	0.796101	0.0990317
ENSMUSG00000008206	Cers4	1104.23	-1.03608	0.131155	9.57729e-14	13.0188	-1.02778	0.122221	9.50084e-16	15.0222	0.00830269	0.13013	0.986426	0.00593531
ENSMUSG00000008307	1700109H08Rik	148.783	-1.22114	0.246501	6.06896e-06	5.21689	-1.42891	0.23085	5.96517e-09	8.22438	-0.207772	0.240087	0.712061	0.147483
ENSMUSG00000008318	Relt	333.534	-0.405267	0.203896	0.104936	0.979076	0.514922	0.193171	0.0199962	1.69905	0.920189	0.206536	0.000180523	3.74347
ENSMUSG00000008333	Snrpb2	3572.76	0.628591	0.0854654	5.06648e-12	11.2953	0.579633	0.0793933	4.36151e-12	11.3604	-0.0489577	0.086012	0.838957	0.0762602
ENSMUSG00000008348	Ubc	2121.45	1.14314	0.148222	3.88266e-13	12.4109	0.844131	0.137401	7.81865e-09	8.10687	-0.299009	0.148876	0.19792	0.703511
ENSMUSG00000008373	Prpf31	3796.48	0.359348	0.106497	0.0030302	2.51853	0.646394	0.0990328	7.66175e-10	9.11567	0.287046	0.106964	0.0527324	1.27792
ENSMUSG00000008384	Sertad1	757.884	-1.14101	0.191184	3.26101e-08	7.48665	-0.8765	0.178298	5.30011e-06	5.27571	0.264514	0.190385	0.454822	0.342159
ENSMUSG00000008398	Elk3	1604.95	1.1643	0.343608	0.00289289	2.53867	1.27673	0.320413	0.000287965	3.54066	0.112428	0.344096	0.921283	0.0356069
ENSMUSG00000008450	Nutf2	1955.94	0.74332	0.269113	0.0178883	1.74743	0.901286	0.250361	0.00117656	2.92939	0.157966	0.269522	0.832448	0.0796428
ENSMUSG00000008461	Fut1	174.485	-3.86636	0.304336	1.63181e-34	33.7873	-2.82606	0.290491	8.89477e-21	20.0509	1.04029	0.280227	0.00289346	2.53858
ENSMUSG00000008496	Pou2f2	167.43	0.673904	0.396842	0.175587	0.755507	-1.67255	0.364143	2.32983e-05	4.63268	-2.34646	0.393831	1.2291e-07	6.91041
ENSMUSG00000008540	Mgst1	1771.27	-1.41614	0.34541	0.000234608	3.62966	-1.12268	0.322127	0.00174014	2.75941	0.293458	0.345149	0.718509	0.143568
ENSMUSG00000008575	Nfib	3428.21	-2.97251	0.431042	1.11902e-10	9.95116	-1.60724	0.403535	0.000289827	3.53786	1.36527	0.430772	0.0152912	1.81556
ENSMUSG00000008601	Rab25	965.658	-0.725745	0.275296	0.0246766	1.60771	-0.725492	0.256245	0.0128637	1.89063	0.00025333	0.275028	1	0
ENSMUSG00000008658	Rbfox1	97.6087	-1.62337	0.455932	0.00164681	2.78336	-3.05617	0.425892	1.03863e-11	10.9835	-1.43279	0.440959	0.0121561	1.91521
ENSMUSG00000008763	Man1a2	4871.69	0.765926	0.121773	5.06843e-09	8.29513	0.503956	0.112861	4.0773e-05	4.38963	-0.261971	0.122022	0.157	0.8041
ENSMUSG00000008843	Cldn13	12.4736	2.85072	0.822662	0.00226202	2.6455	3.93063	0.823632	1.04073e-05	4.98266	1.07991	0.837356	0.502009	0.299289
ENSMUSG00000008892	Vdac3	3028.96	0.251598	0.240695	0.440548	0.356007	0.764357	0.223809	0.00220168	2.65725	0.512759	0.240979	0.162085	0.790256
ENSMUSG00000008932	Slc1a7	1.60861	-1.93951	0.835402	0.0520983	1.28318	-2.14926	0.829503	0.024239	1.61549	-0.209754	0.813993	NA	#VALUE!
ENSMUSG00000009013	Dynll1	6832.37	0.935852	0.188992	6.13062e-06	5.2125	1.12595	0.175417	1.49282e-09	8.82599	0.190101	0.189204	0.643043	0.19176
ENSMUSG00000009030	Pdcl	4390.39	-0.666172	0.0853928	2.00664e-13	12.6975	-0.339704	0.0794857	9.09292e-05	4.0413	0.326468	0.0853952	0.00199623	2.69979
ENSMUSG00000009075	Cabp7	38.4592	-1.45515	0.449328	0.00463436	2.33401	-1.73039	0.423989	0.00019765	3.7041	-0.275237	0.4342	0.814638	0.0890354
ENSMUSG00000009092	Derl3	100.432	1.35983	0.21708	5.87501e-09	8.23099	0.38112	0.192995	0.0961554	1.01703	-0.978712	0.222065	0.000218282	3.66098
ENSMUSG00000009097	Tbx1	1594.72	5.95894	0.4394	2.7009e-39	38.5685	3.4524	0.404587	3.41345e-16	15.4668	-2.50654	0.440885	5.58075e-07	6.25331
ENSMUSG00000009115	Spatc1l	2.58178	-1.46084	0.798224	0.140168	0.853352	-2.0628	0.777743	0.0207189	1.68363	-0.601956	0.756393	0.745093	0.127789
ENSMUSG00000009145	Dqx1	263.079	-2.03671	0.267389	7.8722e-13	12.1039	-1.79846	0.250734	1.06004e-11	10.9747	0.238251	0.26189	0.690176	0.16104
ENSMUSG00000009214	Mymk	225.836	-1.41167	0.602365	0.0496074	1.30445	-7.93086	0.534658	1.98818e-47	46.7015	-6.5192	0.480849	1.70372e-38	37.7686
ENSMUSG00000009216	Fam163b	16.3224	-2.88138	0.65971	8.01391e-05	4.09616	-3.46809	0.634259	3.37118e-07	6.47222	-0.586716	0.593381	0.651348	0.186187
ENSMUSG00000009246	Trpm5	52.4082	-1.93185	0.465981	0.000196115	3.70749	-2.52812	0.438705	6.87114e-08	7.16297	-0.596274	0.445622	0.479458	0.319249
ENSMUSG00000009248	Ascl2	20.5243	-1.84433	0.513577	0.00148141	2.82932	-2.06554	0.489144	0.000112064	3.95053	-0.221213	0.481827	0.881446	0.0548041
ENSMUSG00000009291	Pttg1ip	3810.15	-0.301565	0.128014	0.0482804	1.31623	-0.689956	0.118653	5.16188e-08	7.28719	-0.38839	0.127881	0.021991	1.65775
ENSMUSG00000009292	Trpm2	45.9962	-2.69673	0.40572	5.58887e-10	9.25268	-2.41475	0.38837	5.05449e-09	8.29632	0.281983	0.372142	0.76235	0.117845
ENSMUSG00000009350	Mpo	17.8344	1.93994	0.685976	0.0150544	1.82234	4.18422	0.721678	5.67558e-08	7.24599	2.24428	0.751845	0.0251264	1.59987
ENSMUSG00000009356	Lpo	78.8905	1.89341	0.370885	2.94597e-06	5.53077	2.92516	0.36607	2.62351e-14	13.5811	1.03175	0.398154	0.0649534	1.1874
ENSMUSG00000009376	Met	2067.42	-1.00059	0.222582	4.69762e-05	4.32812	-1.78325	0.206584	1.50776e-16	15.8217	-0.78266	0.221912	0.00530154	2.2756
ENSMUSG00000009378	Slc16a12	431.789	-0.804591	0.402575	0.102792	0.988039	-4.74931	0.37004	1.30221e-35	34.8853	-3.94472	0.39037	1.98835e-21	20.7015
ENSMUSG00000009394	Syn2	115.162	-1.84943	0.488928	0.000759839	3.11928	-0.0527861	0.465035	0.939517	0.0270952	1.79664	0.490087	0.00338958	2.46985
ENSMUSG00000009418	Nav1	4313.95	0.849634	0.137392	9.42152e-09	8.02588	1.16391	0.127627	2.33171e-18	17.6323	0.314281	0.137886	0.123018	0.91003
ENSMUSG00000009471	Myod1	559.353	-2.66326	0.51284	1.91329e-06	5.71822	-8.1222	0.47882	7.55541e-62	61.1217	-5.45893	0.437418	1.27524e-32	31.8944
ENSMUSG00000009487	Otog	2911.91	-1.91704	0.61412	0.00660372	2.18021	2.29711	0.583098	0.000341681	3.46638	4.21415	0.614741	5.23453e-10	9.28112
ENSMUSG00000009563	Tor2a	1078.6	0.665358	0.0979892	2.25059e-10	9.6477	0.174111	0.0904559	0.105809	0.975478	-0.491247	0.0988173	1.92114e-05	4.71644
ENSMUSG00000009575	Cbx5	33287	0.611748	0.0945245	1.67258e-09	8.77661	0.403032	0.087565	2.2339e-05	4.65094	-0.208716	0.0945665	0.140672	0.851791
ENSMUSG00000009588	St6galnac1	1.75159	-2.37851	0.837401	0.0145742	1.83642	-1.58721	0.836855	0.111615	0.952279	0.7913	0.828741	NA	#VALUE!
ENSMUSG00000009596	Taf7l	15.9446	-3.71518	0.70196	1.17397e-06	5.93034	-3.08409	0.683973	3.37455e-05	4.47178	0.631082	0.645234	0.655287	0.183568
ENSMUSG00000009633	G0s2	149.756	-0.739372	0.278746	0.0236868	1.62549	-1.67226	0.257906	9.96476e-10	9.00153	-0.932885	0.272484	0.00724238	2.14012
ENSMUSG00000009647	Mcu	723.406	0.380101	0.209742	0.144534	0.840031	-0.463476	0.194034	0.0396599	1.40165	-0.843577	0.209615	0.000965502	3.01525
ENSMUSG00000009654	Oit3	18.2441	1.3133	0.651329	0.0992285	1.00336	2.23021	0.638905	0.00170812	2.76748	0.916916	0.675196	0.469343	0.32851
ENSMUSG00000009670	Tex11	8.63349	-2.96091	0.694881	0.000123744	3.90748	-2.64118	0.679402	0.000415627	3.3813	0.319738	0.628231	0.862866	0.0640569
ENSMUSG00000009681	Bcr	3726.33	0.599636	0.110466	5.96062e-07	6.22471	0.630125	0.102561	7.80555e-09	8.1076	0.0304883	0.110897	0.935896	0.0287725
ENSMUSG00000009739	Pou6f1	687.371	-1.04999	0.301369	0.00212964	2.67169	-1.26001	0.280697	3.67711e-05	4.43449	-0.210013	0.300501	0.788304	0.103306
ENSMUSG00000009772	Nuak2	385.543	-0.629364	0.335444	0.129094	0.889094	-0.736265	0.31298	0.0431167	1.36535	-0.106901	0.33492	0.92396	0.0343466
ENSMUSG00000009828	Ick	2940.7	0.635605	0.137446	2.70452e-05	4.56791	1.33744	0.12809	8.153e-24	23.0887	0.70184	0.138319	1.18916e-05	4.92476
ENSMUSG00000009876	Cox4i2	973.556	-4.12093	0.229479	5.1496e-69	68.2882	-3.72134	0.214945	1.87343e-64	63.7274	0.399597	0.220185	0.265083	0.576618
ENSMUSG00000009900	Wnt3a	36.4932	2.499	0.639719	0.000484199	3.31498	0.547767	0.592764	0.480546	0.318265	-1.95123	0.642588	0.0220243	1.6571
ENSMUSG00000009941	Nxf2	43.1408	-0.847894	0.362307	0.049992	1.3011	-1.41671	0.338144	0.000127898	3.89314	-0.568818	0.349833	0.345906	0.461042
ENSMUSG00000009995	Taz	2439.47	-0.721526	0.11633	8.48153e-09	8.07153	-0.731047	0.108094	1.69589e-10	9.7706	-0.00952067	0.116052	0.983578	0.00719123
ENSMUSG00000010021	Kif19a	2454.83	-2.03546	0.42048	1.0261e-05	4.98881	1.39325	0.394303	0.00147884	2.83008	3.42871	0.421195	5.22541e-14	13.2819
ENSMUSG00000010044	Zmynd10	50.1936	-0.93443	0.350924	0.0231024	1.63634	-2.09675	0.322946	9.4694e-10	9.02368	-1.16232	0.330301	0.00543372	2.2649
ENSMUSG00000010047	Hyal2	3207.46	0.776339	0.147966	1.47272e-06	5.83188	0.427784	0.137146	0.00558831	2.25272	-0.348555	0.148242	0.107488	0.968642
ENSMUSG00000010048	Ifrd2	1392.31	0.649775	0.111698	7.53846e-08	7.12272	0.467663	0.103735	3.38566e-05	4.47036	-0.182111	0.112614	0.349966	0.455974
ENSMUSG00000010051	Hyal1	445.684	-0.427776	0.229026	0.131128	0.882303	-0.920664	0.212654	7.22223e-05	4.14133	-0.492887	0.227998	0.152648	0.816307
ENSMUSG00000010054	Tusc2	1182.01	0.633012	0.10613	3.32604e-08	7.47807	0.529366	0.0987818	5.92596e-07	6.22724	-0.103646	0.107365	0.66112	0.17972
ENSMUSG00000010064	Slc38a3	495.198	-1.17717	0.287875	0.000244292	3.61209	-1.60401	0.267993	1.96985e-08	7.70557	-0.426833	0.286036	0.406368	0.39108
ENSMUSG00000010080	Epn3	866.95	-1.04778	0.216452	1.0263e-05	4.98873	-0.196962	0.202167	0.45428	0.342677	0.85082	0.216626	0.00137515	2.86165
ENSMUSG00000010086	Rnf112	137.595	-0.388917	0.349993	0.408175	0.389154	1.80411	0.340089	7.81873e-07	6.10686	2.19302	0.361671	6.7638e-08	7.16981
ENSMUSG00000010095	Slc3a2	6760.88	-1.22235	0.126387	3.04087e-20	19.517	-1.41394	0.117201	1.61594e-31	30.7916	-0.191591	0.126103	0.393271	0.405308
ENSMUSG00000010122	Slc47a1	9.12781	-0.832301	0.598967	0.284543	0.545853	-1.35276	0.567784	0.0402155	1.39561	-0.520457	0.577321	0.694264	0.158475
ENSMUSG00000010136	Pifo	35.5834	-1.50373	0.627341	0.0439046	1.35749	-4.3517	0.582993	1.3494e-12	11.8699	-2.84796	0.573958	2.00055e-05	4.69885
ENSMUSG00000010142	Tnfrsf13b	22.4539	0.897162	0.506296	0.154879	0.810007	1.51015	0.492518	0.00655099	2.18369	0.612988	0.528638	0.566489	0.246808
ENSMUSG00000010154	Spire2	398.65	-0.349193	0.177919	0.110056	0.958386	1.15441	0.171375	2.02352e-10	9.69389	1.5036	0.183024	2.9205e-14	13.5345
ENSMUSG00000010277	2610507B11Rik	12926.6	0.606283	0.0593152	1.54235e-22	21.8118	0.500204	0.055002	2.91482e-18	17.5354	-0.106079	0.0595137	0.277445	0.556824
ENSMUSG00000010307	Tmem86a	257.504	0.262435	0.145985	0.148081	0.8295	1.0505	0.142644	2.75705e-12	11.5596	0.788068	0.153514	9.01857e-06	5.04486
ENSMUSG00000010342	Tex14	72.7515	-3.34914	0.514535	1.32578e-09	8.87753	-3.33449	0.488694	1.14477e-10	9.94128	0.0146571	0.48708	0.993182	0.00297113
ENSMUSG00000010358	Ifi35	73.9347	-1.00024	0.371679	0.0214869	1.66783	0.000578175	0.355251	0.999202	0.000346547	1.00081	0.374114	0.0537236	1.26983
ENSMUSG00000010362	Rdm1	720.339	-0.874373	0.147733	4.31317e-08	7.3652	-1.31979	0.137176	2.45451e-20	19.61	-0.445415	0.145807	0.0209692	1.67842
ENSMUSG00000010461	Eya4	3930.17	-0.77085	0.317733	0.0410636	1.38654	1.67047	0.29642	1.37928e-07	6.86035	2.44132	0.318218	1.75266e-12	11.7563
ENSMUSG00000010476	Ebf3	2222.06	2.47997	0.316904	1.67953e-13	12.7748	1.05165	0.294397	0.00129482	2.88779	-1.42831	0.317191	0.000148424	3.8285
ENSMUSG00000010505	Myt1	261.525	-0.375284	0.426315	0.526716	0.278424	-1.70621	0.397723	8.50005e-05	4.07058	-1.33093	0.424373	0.0167842	1.7751
ENSMUSG00000010529	Gm266	1576.39	-0.877112	0.247009	0.00170101	2.76929	2.05398	0.232284	2.60309e-17	16.5845	2.93109	0.24933	6.05076e-29	28.2182
ENSMUSG00000010554	Mettl16	2986.87	0.604342	0.114931	1.3903e-06	5.85689	0.652114	0.10676	9.60195e-09	8.01764	0.0477719	0.115461	0.895198	0.0480807
ENSMUSG00000010592	Dazl	99.7269	-5.24319	0.581374	1.04198e-17	16.9821	-6.01554	0.560156	3.83707e-25	24.416	-0.772346	0.480797	0.354267	0.45067
ENSMUSG00000010721	Lmbr1	1020.05	-0.740516	0.123261	2.63606e-08	7.57905	-0.671474	0.115026	4.55354e-08	7.34165	0.0690425	0.122727	0.84108	0.0751629
ENSMUSG00000010755	Cars	3792.51	-0.510415	0.131694	0.000541479	3.26642	-0.782793	0.12212	1.57309e-09	8.80325	-0.272379	0.131524	0.177723	0.750257
ENSMUSG00000010760	Phlda2	42.5369	-0.387414	0.315183	0.353021	0.452199	-0.683076	0.295601	0.0474829	1.32346	-0.295662	0.310884	0.669079	0.174523
ENSMUSG00000010796	Asz1	6.57041	-3.72563	0.742183	4.44094e-06	5.35252	-3.60586	0.732344	5.11689e-06	5.29099	0.119761	0.59914	0.954831	0.0200734
ENSMUSG00000010797	Wnt2	13.755	-1.81116	0.715257	0.0319231	1.49589	-2.1138	0.688803	0.00649931	2.18713	-0.302642	0.697145	0.889213	0.050994
ENSMUSG00000010825	Grid2ip	33.2701	-1.27153	0.370383	0.00250942	2.60043	0.26662	0.372267	0.596001	0.224753	1.53815	0.3812	0.000927321	3.03277
ENSMUSG00000010830	Kdelr3	806.483	-1.54856	0.290818	1.00157e-06	5.99932	-1.86991	0.270779	6.58046e-11	10.1817	-0.321351	0.289324	0.592137	0.227578
ENSMUSG00000010841	1700006E09Rik	2.24745	-2.04961	0.806266	0.0311621	1.50637	-2.04761	0.796749	0.0255472	1.59266	0.00200503	0.761375	0.999977	1.0033e-05
ENSMUSG00000010911	Apip	584.405	0.959652	0.170846	2.24657e-07	6.64848	0.629301	0.158408	0.000301202	3.52114	-0.330351	0.172486	0.229553	0.639117
ENSMUSG00000010936	Vac14	2096.4	0.511617	0.124476	0.000225436	3.64698	0.706237	0.115841	1.02867e-08	7.98772	0.19462	0.125226	0.378107	0.422385
ENSMUSG00000011148	Adssl1	583.017	-0.0322469	0.29337	0.944904	0.0246121	-1.38442	0.271947	2.27584e-06	5.64286	-1.35217	0.292343	8.82706e-05	4.05418
ENSMUSG00000011171	Vipr2	72.4875	1.53474	0.412805	0.000954546	3.0202	0.979767	0.383767	0.026658	1.57417	-0.554969	0.418796	0.484856	0.314387
ENSMUSG00000011179	Odc1	9532.11	0.761878	0.266506	0.0138862	1.85742	1.11501	0.247761	3.50265e-05	4.4556	0.353129	0.26661	0.484944	0.314309
ENSMUSG00000011257	Pabpc4	5793.97	0.391039	0.284112	0.289881	0.53778	0.643032	0.26428	0.0356986	1.44735	0.251993	0.284216	0.700981	0.154294
ENSMUSG00000011263	Exoc3l2	127.15	1.85052	0.294028	4.95603e-09	8.30487	2.65095	0.286175	6.46894e-19	18.1892	0.800424	0.313154	0.0702168	1.15356
ENSMUSG00000011267	Zfp296	47.093	-2.07159	0.479737	9.80359e-05	4.00861	-1.96797	0.454911	7.32505e-05	4.13519	0.103625	0.464435	0.948106	0.0231431
ENSMUSG00000011349	Dmrtc2	6.45513	-2.80634	0.720461	0.000504319	3.29729	-2.52222	0.706745	0.00131044	2.88258	0.284124	0.652828	0.888942	0.0511263
ENSMUSG00000011486	Slc25a41	9.96963	-1.83128	0.586332	0.00656979	2.18245	-1.96493	0.564605	0.00176878	2.75233	-0.133645	0.540418	0.941372	0.0262389
ENSMUSG00000011632	Pinlyp	17.9726	-1.417	0.480793	0.0109035	1.96243	-2.13486	0.451912	1.2995e-05	4.88622	-0.717868	0.440581	0.344615	0.462666
ENSMUSG00000011751	Sptbn4	142.055	-2.63917	0.243783	3.38211e-25	24.4708	-2.03418	0.233144	7.02284e-17	16.1535	0.604989	0.227434	0.0556433	1.25459
ENSMUSG00000011837	Snapc2	1130.54	0.930947	0.174198	9.11152e-07	6.04041	0.938737	0.161985	5.75263e-08	7.24013	0.00778973	0.175365	0.990947	0.00394972
ENSMUSG00000011877	Git1	5375.71	0.838728	0.114252	5.57499e-12	11.2538	0.891824	0.106015	9.28007e-16	15.0324	0.0530964	0.114624	0.879745	0.0556432
ENSMUSG00000011884	Gltp	2140.63	1.17149	0.423583	0.0177171	1.75161	0.364185	0.396079	0.483022	0.316034	-0.807309	0.423682	0.232939	0.632758
ENSMUSG00000012017	Scarf2	1071.29	1.30526	0.402094	0.0045298	2.34392	0.260268	0.375306	0.609315	0.215158	-1.045	0.402273	0.0639563	1.19412
ENSMUSG00000012076	Brms1l	1165.76	0.8409	0.167843	4.64493e-06	5.33302	0.582842	0.155723	0.000707739	3.15013	-0.258058	0.168651	0.388609	0.410487
ENSMUSG00000012126	Ubxn11	358.378	-1.79487	0.191138	3.83437e-19	18.4163	-2.19392	0.17844	1.02775e-32	31.9881	-0.399051	0.183785	0.150139	0.823506
ENSMUSG00000012187	Mogat1	9.85629	-0.289448	0.573843	0.733622	0.134528	2.64302	0.651995	0.000220486	3.65662	2.93247	0.669809	0.000244599	3.61155
ENSMUSG00000012282	Wnt8a	25.1168	-3.6178	0.746179	9.90732e-06	5.00404	-3.56082	0.723593	5.17738e-06	5.28589	0.0569856	0.714526	0.983843	0.00707424
ENSMUSG00000012350	Ehf	66.9452	-3.04964	0.552084	3.65748e-07	6.43682	-2.2942	0.5257	6.25526e-05	4.20375	0.755445	0.538305	0.448395	0.34834
ENSMUSG00000012396	Nanog	657.022	-6.2527	0.644966	2.47487e-20	19.6064	-6.31237	0.615437	5.18546e-23	22.2852	-0.059667	0.628399	0.980053	0.0087503
ENSMUSG00000012443	Kif11	9173.57	0.698904	0.0827225	1.31616e-15	14.8807	0.642714	0.0767076	1.21246e-15	14.9163	-0.0561896	0.0829582	0.797902	0.0980504
ENSMUSG00000012520	Phox2b	60.9061	-2.12866	0.809839	0.0251578	1.59933	-1.48859	0.793024	0.115892	0.935947	0.640069	0.80888	0.747237	0.126541
ENSMUSG00000012640	Zfp715	1532.47	-0.76055	0.147318	2.22399e-06	5.65287	-0.631556	0.137045	2.17823e-05	4.6619	0.128993	0.147058	0.705588	0.151449
ENSMUSG00000012705	Retn	7.343	-2.56972	0.564601	3.71688e-05	4.42982	-1.22622	0.582243	0.0736612	1.13276	1.34349	0.517993	0.0645911	1.18983
ENSMUSG00000012777	Acpt	31.3038	-3.63003	0.555286	1.11385e-09	8.95317	-3.43031	0.535043	1.56105e-09	8.80658	0.199719	0.49015	0.897019	0.0471982
ENSMUSG00000012819	Cdh23	71.2608	-3.43224	0.551958	7.69793e-09	8.11363	-1.81995	0.528241	0.00199237	2.70063	1.61229	0.540032	0.0250961	1.60039
ENSMUSG00000012848	Rps5	46349.3	-0.627785	0.0866714	1.08788e-11	10.9634	-0.781597	0.0802903	8.40454e-21	20.0755	-0.153813	0.0866496	0.280812	0.551585
ENSMUSG00000012889	Podnl1	11.1931	-1.50194	0.595283	0.0326449	1.48618	-1.56522	0.571585	0.0165176	1.78205	-0.0632769	0.569603	0.976259	0.0104351
ENSMUSG00000013033	Adgrl1	5341.35	0.220229	0.168383	0.318397	0.497031	0.65382	0.156331	0.000131777	3.88016	0.433591	0.168596	0.0679281	1.16795
ENSMUSG00000013089	Etv5	3613.13	0.677328	0.29535	0.0555471	1.25534	1.74922	0.275126	2.16839e-09	8.66386	1.07189	0.29577	0.00387767	2.41143
ENSMUSG00000013158	4933405L10Rik	10.9045	-2.57752	0.535056	1.1417e-05	4.94245	-2.2656	0.526192	7.96246e-05	4.09895	0.311924	0.45416	0.793364	0.100528
ENSMUSG00000013415	Igf2bp1	11902.8	1.17825	0.156991	1.76357e-12	11.7536	0.889798	0.145541	9.29593e-09	8.03171	-0.28845	0.157106	0.25787	0.5886
ENSMUSG00000013562	4833413E03Rik	2.56238	-2.13339	0.80587	0.0239898	1.61997	-2.12045	0.795673	0.0200291	1.69834	0.0129333	0.762543	0.995833	0.00181357
ENSMUSG00000013584	Aldh1a2	697.578	-0.23514	0.422931	0.705084	0.151759	-1.48938	0.395178	0.000642808	3.19192	-1.25424	0.422342	0.0261126	1.58315
ENSMUSG00000013611	Snx31	62.3643	-1.59173	0.583608	0.0195942	1.70787	-3.11544	0.550038	1.17886e-07	6.92854	-1.52371	0.568632	0.0531898	1.27417
ENSMUSG00000013622	Atraid	1178.53	-0.630568	0.125689	4.50493e-06	5.34631	-0.815573	0.116859	3.99943e-11	10.398	-0.185005	0.125055	0.411955	0.38515
ENSMUSG00000013698	Pea15a	2913.81	0.650402	0.212487	0.00787433	2.10379	-0.196576	0.197033	0.442133	0.354447	-0.846979	0.212525	0.00111298	2.95351
ENSMUSG00000013701	Timm23	1065.73	0.605503	0.260205	0.0515097	1.28811	0.594454	0.242066	0.0338371	1.47061	-0.0110485	0.260772	0.99158	0.00367241
ENSMUSG00000013707	Tnfaip8l2	12.4124	1.19277	0.494283	0.042333	1.37332	1.98495	0.505206	0.000355292	3.44941	0.792174	0.54885	0.429581	0.366954
ENSMUSG00000013736	Trnt1	3043.33	-0.657588	0.119373	3.9491e-07	6.4035	-0.160565	0.111098	0.242718	0.614898	0.497023	0.119479	0.000580799	3.23597
ENSMUSG00000013766	Ly6g6e	20.6691	-2.23244	0.560725	0.000366982	3.43536	-1.91033	0.538762	0.00141895	2.84803	0.322115	0.534818	0.825319	0.0833782
ENSMUSG00000013846	St3gal1	2141.44	0.839197	0.16526	3.35533e-06	5.47426	0.0539751	0.152927	0.807047	0.0931009	-0.785222	0.16544	5.2089e-05	4.28325
ENSMUSG00000013921	Clip3	3740.06	0.412175	0.174613	0.0477596	1.32094	0.645844	0.162134	0.000289334	3.5386	0.233668	0.174892	0.48039	0.318406
ENSMUSG00000013974	Mcemp1	6.9811	-1.03133	0.570073	0.145226	0.837955	1.47907	0.638082	0.0466912	1.33077	2.51041	0.643856	0.00152446	2.81688
ENSMUSG00000014030	Pax5	36.741	-0.615135	0.66283	0.501786	0.299481	-4.13627	0.608877	1.38867e-10	9.8574	-3.52113	0.62599	7.65579e-07	6.11601
ENSMUSG00000014074	Rnf168	2860.34	0.629591	0.0876276	1.61392e-11	10.7921	0.746912	0.0816185	1.76672e-18	17.7528	0.117321	0.0884362	0.484189	0.314985
ENSMUSG00000014075	Tctex1d2	727.942	-0.602113	0.136139	6.36009e-05	4.19654	-0.788947	0.126743	4.84929e-09	8.31432	-0.186834	0.135252	0.458325	0.338826
ENSMUSG00000014158	Trpv4	278.073	-1.67018	0.403196	0.000198705	3.70179	-0.0920798	0.379709	0.869566	0.0606976	1.5781	0.403724	0.00147047	2.83254
ENSMUSG00000014164	Klhl3	327.843	-0.624153	0.167457	0.0009236	3.03452	-1.04524	0.155631	2.30332e-10	9.63765	-0.421083	0.164944	0.0706745	1.15074
ENSMUSG00000014177	Tvp23b	2413.53	-1.27527	0.164276	2.64901e-13	12.5769	-1.10615	0.152633	6.37906e-12	11.1952	0.169127	0.163841	0.631198	0.199835
ENSMUSG00000014198	Zfp385c	536.994	-1.08397	0.445979	0.0406483	1.39096	3.34093	0.428095	1.10068e-13	12.9583	4.4249	0.455022	7.74973e-20	19.1107
ENSMUSG00000014226	Cacybp	6010.82	0.740585	0.135508	4.92025e-07	6.30801	0.72	0.125676	8.26628e-08	7.08269	-0.0205856	0.135743	0.966473	0.0148104
ENSMUSG00000014329	Bicc1	1024.35	0.954545	0.301264	0.00573669	2.24134	-0.578596	0.279437	0.0792512	1.10099	-1.53314	0.301156	1.10266e-05	4.95756
ENSMUSG00000014402	Tsg101	3406.85	0.441129	0.192026	0.0550387	1.25933	0.609383	0.178318	0.0021859	2.66037	0.168253	0.192289	0.707007	0.150577
ENSMUSG00000014498	Ankrd52	4404.16	0.791922	0.0903858	9.62008e-17	16.0168	0.668194	0.0838521	3.10705e-14	13.5077	-0.123728	0.0908409	0.467339	0.330368
ENSMUSG00000014550	Rbsn	3536.58	-0.645829	0.153461	0.000153008	3.81529	-0.311432	0.142527	0.0624097	1.20475	0.334396	0.153473	0.148111	0.829412
ENSMUSG00000014592	Camta1	2180.11	-0.901069	0.112842	5.00381e-14	13.3007	-0.555004	0.105162	8.98682e-07	6.04639	0.346065	0.112658	0.0200274	1.69838
ENSMUSG00000014599	Csf1	341.106	0.165926	0.283529	0.689848	0.161247	-1.40841	0.261355	5.08349e-07	6.29384	-1.57433	0.281688	9.21683e-07	6.03542
ENSMUSG00000014602	Kif1a	3925.82	-2.13784	0.285075	1.83356e-12	11.7367	-1.93985	0.265242	3.99037e-12	11.399	0.197983	0.284691	0.789364	0.102722
ENSMUSG00000014603	Alx3	58.4827	-2.55323	0.580574	7.0709e-05	4.15053	-1.79233	0.553295	0.00387661	2.41155	0.760896	0.571999	0.482617	0.316397
ENSMUSG00000014633	Cmc2	572.103	0.79592	0.145889	5.16477e-07	6.28695	0.577365	0.135568	9.67331e-05	4.01443	-0.218555	0.14779	0.412195	0.384897
ENSMUSG00000014686	Ceacam16	4.75577	-1.97267	0.73821	0.0225665	1.64654	-2.14806	0.718848	0.00825674	2.08319	-0.17539	0.689267	0.940142	0.0268065
ENSMUSG00000014704	Hoxa2	362.038	3.00524	0.322604	7.59729e-19	18.1193	0.555816	0.291798	0.109904	0.958986	-2.44943	0.323612	3.78931e-12	11.4214
ENSMUSG00000014725	Adam28	110.684	-2.22308	0.72002	0.00729217	2.13714	-7.79663	0.672198	3.45444e-29	28.4616	-5.57355	0.581509	2.57649e-19	18.589
ENSMUSG00000014747	Ankrd53	24.8747	-0.746184	0.392017	0.122815	0.910747	-0.891343	0.37165	0.038767	1.41154	-0.145158	0.382562	0.906412	0.0426745
ENSMUSG00000014773	Dll1	1366.43	-0.868745	0.411379	0.08173	1.08762	-1.51459	0.384527	0.000342474	3.46537	-0.645843	0.411025	0.370336	0.431404
ENSMUSG00000014776	Nol3	41.4968	-1.57159	0.498938	0.006078	2.21624	-3.08496	0.465318	4.01755e-10	9.39604	-1.51337	0.467844	0.0126625	1.89748
ENSMUSG00000014778	Fhod1	900.337	1.3182	0.182274	1.17314e-11	10.9307	0.664998	0.168464	0.00033157	3.47943	-0.653205	0.183269	0.00471644	2.32639
ENSMUSG00000014782	Plekhg4	106.262	0.988506	0.271252	0.00123591	2.90801	-0.188649	0.24532	0.566176	0.247049	-1.17716	0.272032	0.00029995	3.52295
ENSMUSG00000014786	Slc9a5	873.446	1.09883	0.260808	0.000149896	3.82421	-0.186487	0.241346	0.563838	0.248846	-1.28532	0.260909	2.35431e-05	4.62814
ENSMUSG00000014791	Elmo3	763.832	-1.35323	0.18823	1.56885e-11	10.8044	-1.53663	0.17516	4.70912e-17	16.3271	-0.183407	0.186319	0.653009	0.185081
ENSMUSG00000014813	Stc1	1180.02	-2.14744	0.289906	3.50119e-12	11.4558	-2.78846	0.269854	2.41203e-23	22.6176	-0.641012	0.287787	0.135594	0.867759
ENSMUSG00000014846	Tppp3	559.76	-1.66657	0.286381	7.4527e-08	7.12769	-3.04697	0.266016	1.72577e-28	27.763	-1.38041	0.281466	2.58791e-05	4.58705
ENSMUSG00000014850	Msh3	2203.08	0.433033	0.127357	0.00278973	2.55444	0.881486	0.118712	1.78599e-12	11.7481	0.448453	0.128211	0.00581724	2.23528
ENSMUSG00000014852	Adamts13	16.9959	-1.14633	0.758334	0.23725	0.624794	-4.15407	0.714343	5.15323e-08	7.28792	-3.00773	0.711364	0.000443115	3.35348
ENSMUSG00000014905	Dnajb9	1102.54	-0.982332	0.222544	6.59702e-05	4.18065	-0.808936	0.20707	0.000386902	3.4124	0.173396	0.222155	0.752222	0.123654
ENSMUSG00000014980	Tsen15	899.04	0.446838	0.180719	0.0367768	1.43443	0.867231	0.168747	1.79317e-06	5.74638	0.420394	0.182135	0.116979	0.931893
ENSMUSG00000015027	Galns	625.191	-0.231457	0.14793	0.218586	0.660377	-0.996282	0.136549	4.5096e-12	11.3459	-0.764825	0.146629	6.02003e-06	5.2204
ENSMUSG00000015053	Gata2	1883.35	-0.860238	0.315951	0.0198451	1.70235	2.66622	0.296836	7.80739e-18	17.1075	3.52646	0.318263	9.10294e-26	25.0408
ENSMUSG00000015083	C8g	168.307	-0.756956	0.183855	0.000219357	3.65885	-0.573695	0.174336	0.00329696	2.48189	0.18326	0.182346	0.643	0.191789
ENSMUSG00000015085	Entpd2	19.6993	-2.32734	0.61366	0.000732971	3.13491	-2.70354	0.586469	2.1633e-05	4.66488	-0.376202	0.576518	0.807793	0.0926999
ENSMUSG00000015092	Edf1	2200.87	0.683212	0.163528	0.000172692	3.76273	0.546829	0.151753	0.00116289	2.93446	-0.136383	0.163959	0.728734	0.137431
ENSMUSG00000015093	Clic3	27.9	-1.71286	0.399813	0.000112692	3.94811	-1.01266	0.38922	0.0235809	1.62744	0.700205	0.386967	0.267075	0.573366
ENSMUSG00000015094	Npdc1	761.463	-0.606307	0.196875	0.00745659	2.12746	-0.0475718	0.183897	0.861598	0.0646951	0.558735	0.197276	0.0370573	1.43113
ENSMUSG00000015134	Aldh1a3	13382.2	-4.93306	0.611811	2.74491e-14	13.5615	0.341051	0.580335	0.671896	0.172698	5.27411	0.611928	1.15793e-15	14.9363
ENSMUSG00000015217	Hmgb3	4820.44	0.872154	0.232741	0.000860716	3.06514	1.18223	0.21626	3.38923e-07	6.4699	0.310073	0.232994	0.482407	0.316587
ENSMUSG00000015222	Map2	2095.87	-0.711961	0.225166	0.00585348	2.23259	-0.31957	0.209358	0.213905	0.669779	0.39239	0.225177	0.293708	0.532085
ENSMUSG00000015224	Cyp2j9	17.1476	0.832559	0.456902	0.142087	0.847445	1.23146	0.446783	0.0157625	1.80238	0.398897	0.484662	0.733699	0.134482
ENSMUSG00000015312	Gadd45b	472.926	-2.18128	0.376463	8.54811e-08	7.06813	-1.73422	0.352263	5.13116e-06	5.28978	0.44706	0.374521	0.550357	0.259356
ENSMUSG00000015340	Cybb	15.8144	4.4632	0.747187	3.17408e-08	7.49838	4.84303	0.752376	1.3357e-09	8.87429	0.379827	0.812103	0.878259	0.0563776
ENSMUSG00000015354	Pcolce2	254.509	0.340111	0.383534	0.523357	0.281202	2.09452	0.364076	7.25529e-08	7.13935	1.75441	0.389367	0.000147031	3.83259
ENSMUSG00000015363	Trabd	1894.36	0.750522	0.117604	2.89901e-09	8.53775	0.456824	0.109012	0.000127455	3.89464	-0.293699	0.118225	0.0817914	1.08729
ENSMUSG00000015365	Mov10l1	14.322	-2.96704	0.697479	0.000127401	3.89483	-2.65483	0.67627	0.000359659	3.44411	0.312207	0.658388	0.875942	0.0575245
ENSMUSG00000015405	Ace2	15.8027	0.295471	0.652792	0.761946	0.118076	-1.40192	0.607753	0.0479302	1.31939	-1.6974	0.643938	0.0587737	1.23082
ENSMUSG00000015451	C4a	75.8621	-0.839005	0.294819	0.0143652	1.84269	-0.574376	0.279737	0.0820638	1.08585	0.264629	0.292846	0.693361	0.15904
ENSMUSG00000015452	Ager	279.491	-0.885381	0.20302	8.23022e-05	4.08459	-0.262914	0.191802	0.270911	0.567173	0.622467	0.203318	0.0205899	1.68635
ENSMUSG00000015461	Atf6b	4532.1	0.479638	0.118936	0.000302359	3.51948	0.690684	0.110447	4.07937e-09	8.38941	0.211046	0.119296	0.283255	0.547823
ENSMUSG00000015476	Prrt1	63.0406	2.47475	0.518122	1.37902e-05	4.86043	2.21568	0.487635	2.89291e-05	4.53866	-0.259072	0.529931	0.870515	0.0602237
ENSMUSG00000015501	Hivep2	1282.72	-1.18813	0.186905	3.37322e-09	8.47195	-1.62562	0.173532	2.53609e-19	18.5958	-0.437484	0.185712	0.106779	0.971514
ENSMUSG00000015533	Itga2	191.305	-0.0566541	0.349095	0.918097	0.0371114	0.820556	0.329131	0.0308767	1.51037	0.87721	0.352272	0.0807774	1.09271
ENSMUSG00000015568	Lpl	679.466	1.37471	0.249517	3.93382e-07	6.40519	-0.334434	0.229591	0.238715	0.62212	-1.70915	0.249525	5.42482e-10	9.26561
ENSMUSG00000015579	Nkx2-5	12.217	-3.08147	0.796077	0.000550541	3.25921	-4.07051	0.776446	1.07258e-06	5.96957	-0.989041	0.748457	0.486715	0.312725
ENSMUSG00000015605	Srf	6646.36	-1.62077	0.22343	1.0115e-11	10.995	-1.39513	0.207511	2.20221e-10	9.65714	0.225648	0.223261	0.63989	0.193895
ENSMUSG00000015619	Gata3	1331.33	1.69394	0.345668	7.78563e-06	5.10871	1.06453	0.321946	0.00313751	2.50341	-0.62941	0.346125	0.263839	0.578661
ENSMUSG00000015627	Gata5	40.2233	1.62916	0.572987	0.0144642	1.8397	-1.52152	0.510879	0.0085003	2.07057	-3.15068	0.567544	1.11469e-06	5.95285
ENSMUSG00000015647	Lama5	15291.3	-1.51545	0.194609	2.21557e-13	12.6545	-1.81165	0.180565	4.68098e-22	21.3297	-0.296202	0.19449	0.391637	0.407116
ENSMUSG00000015652	Steap1	71.0286	1.24933	0.352521	0.0017414	2.7591	0.21058	0.321878	0.631914	0.199342	-1.03875	0.35549	0.0295558	1.52936
ENSMUSG00000015653	Steap2	677.308	0.717661	0.168813	0.000128847	3.88993	-0.340891	0.15513	0.0607896	1.21617	-1.05855	0.168818	1.9863e-08	7.70195
ENSMUSG00000015656	Hspa8	33953.8	1.86878	0.289111	1.75807e-09	8.75496	1.98108	0.268907	2.70958e-12	11.5671	0.112298	0.289157	0.903331	0.0441529
ENSMUSG00000015709	Arnt2	4372.75	0.650742	0.150046	9.08186e-05	4.04183	1.41836	0.139557	1.31057e-22	21.8825	0.767618	0.150619	1.07579e-05	4.96827
ENSMUSG00000015711	Prune1	1710.28	0.729226	0.13685	9.83089e-07	6.00741	0.466644	0.126907	0.000894254	3.04854	-0.262582	0.137447	0.231221	0.635972
ENSMUSG00000015745	Plekho1	2193.89	1.09923	0.193627	1.63542e-07	6.78637	1.34614	0.180012	1.22421e-12	11.9121	0.246906	0.194387	0.510988	0.29159
ENSMUSG00000015749	Anp32e	19759.8	0.633921	0.101208	5.89222e-09	8.22972	0.640067	0.0937944	1.13989e-10	9.94314	0.00614646	0.101298	0.987177	0.00560487
ENSMUSG00000015766	Eps8	1110.76	-1.12106	0.204771	4.69412e-07	6.32845	-0.780552	0.190661	0.000188126	3.72555	0.340508	0.204358	0.328218	0.483838
ENSMUSG00000015776	Med22	3854.03	0.560845	0.119718	2.07765e-05	4.68243	0.876421	0.111281	6.36384e-14	13.1963	0.315577	0.120225	0.0602794	1.21983
ENSMUSG00000015806	Qdpr	2403.85	-0.535274	0.0830559	1.96775e-09	8.70603	-0.639052	0.0772773	2.91909e-15	14.5348	-0.103778	0.0827625	0.519643	0.284295
ENSMUSG00000015829	Tnr	20.7419	1.82175	0.551147	0.0037774	2.42281	1.80683	0.525828	0.00205176	2.68787	-0.0149241	0.574406	0.993542	0.00281378
ENSMUSG00000015837	Sqstm1	5301.86	-0.701269	0.146687	1.35324e-05	4.86863	-0.603345	0.136099	4.68044e-05	4.32971	0.0979231	0.14662	0.801409	0.096146
ENSMUSG00000015839	Nfe2l2	1751.77	0.0492306	0.194047	0.871295	0.0598347	-0.628908	0.179877	0.00167635	2.77563	-0.678138	0.193904	0.00582477	2.23472
ENSMUSG00000015850	Adamtsl4	42.4464	0.0210372	0.308799	0.967627	0.014292	-1.21896	0.276392	5.15348e-05	4.2879	-1.24	0.297704	0.000567966	3.24568
ENSMUSG00000015852	Fcrls	37.2369	5.93424	0.779967	8.38194e-13	12.0767	6.05263	0.775238	1.07332e-13	12.9693	0	0.829026	1	0
ENSMUSG00000015869	Prpsap1	3635.7	0.493103	0.132435	0.00093676	3.02837	0.803197	0.12306	7.669e-10	9.11526	0.310095	0.132889	0.111016	0.954614
ENSMUSG00000015879	Fam184b	160.053	-2.96099	0.310726	1.11027e-19	18.9546	-2.36751	0.294122	1.66581e-14	13.7784	0.593479	0.296265	0.199587	0.699869
ENSMUSG00000015880	Ncapg	4555.89	0.636979	0.0876657	9.3582e-12	11.0288	0.681244	0.0814364	1.35386e-15	14.8684	0.0442642	0.0881374	0.865875	0.0625447
ENSMUSG00000015882	Lcorl	2123.65	-0.397872	0.088181	4.39057e-05	4.35748	-0.658952	0.0818898	1.69501e-14	13.7708	-0.261081	0.0878567	0.0259951	1.58511
ENSMUSG00000015890	Amdhd1	9.14247	-0.625686	0.647993	0.482043	0.316914	-2.19144	0.59959	0.000968064	3.0141	-1.56575	0.611291	0.0694493	1.15833
ENSMUSG00000015932	Dstn	16251.2	-0.833581	0.182092	3.32465e-05	4.47825	-0.507838	0.168934	0.00782932	2.10628	0.325743	0.182081	0.275107	0.560499
ENSMUSG00000015937	H2afy	10145.9	0.43444	0.0931054	2.25676e-05	4.64652	0.665226	0.0863871	2.39537e-13	12.6206	0.230786	0.093308	0.0837157	1.07719
ENSMUSG00000015944	Gatsl2	1722.78	1.31531	0.147779	2.9181e-17	16.5349	0.570366	0.136494	0.00013375	3.87371	-0.744946	0.148362	1.51252e-05	4.8203
ENSMUSG00000015947	Fcgr1	17.9383	3.59804	0.651797	3.72876e-07	6.42844	3.90024	0.647006	1.53493e-08	7.81391	0.302204	0.716169	0.892795	0.0492482
ENSMUSG00000015957	Wnt11	263.676	-1.38489	0.310922	5.58334e-05	4.25311	-2.18284	0.289407	7.70442e-13	12.1133	-0.797954	0.305804	0.062302	1.2055
ENSMUSG00000015966	Il17rb	34.221	-2.64431	0.456255	8.47927e-08	7.07164	-1.96159	0.439751	4.14983e-05	4.38197	0.682714	0.428279	0.359792	0.443949
ENSMUSG00000015968	Cacna1d	288.821	0.627662	0.262548	0.0445929	1.35073	2.00779	0.250939	2.41291e-14	13.6175	1.38013	0.269908	9.9335e-06	5.0029
ENSMUSG00000015970	Chdh	105.121	-1.5676	0.515511	0.00833714	2.07898	0.190652	0.490739	0.786949	0.104054	1.75825	0.517482	0.00783575	2.10592
ENSMUSG00000015980	Lrrc27	286.072	-0.759948	0.199928	0.000709762	3.14889	-0.5276	0.187697	0.0136091	1.86617	0.232348	0.199283	0.563428	0.249162
ENSMUSG00000016024	Lbp	165.284	1.59612	0.333847	1.35184e-05	4.86908	-0.31585	0.30308	0.419738	0.377022	-1.91197	0.333914	4.47455e-07	6.34925
ENSMUSG00000016087	Fli1	702.561	2.98458	0.401623	2.96652e-12	11.5278	2.6027	0.374999	5.18817e-11	10.285	-0.381874	0.403769	0.671626	0.172873
ENSMUSG00000016128	Stard13	601.573	-0.592372	0.270892	0.0699356	1.1553	-1.15101	0.251783	2.56662e-05	4.59064	-0.558639	0.269985	0.178367	0.748686
ENSMUSG00000016194	Hsd11b1	9.07406	-1.99692	0.650752	0.00769574	2.11375	-2.48325	0.624466	0.000296594	3.52784	-0.486336	0.594697	0.735381	0.133488
ENSMUSG00000016200	Syt14	1145.6	0.63084	0.14658	0.000103891	3.98342	0.563678	0.13626	0.000158315	3.80048	-0.0671627	0.147535	0.883042	0.0540186
ENSMUSG00000016239	Lonrf3	69.999	-2.50303	0.387563	1.81623e-09	8.74083	-2.72221	0.366432	1.74121e-12	11.7591	-0.219187	0.36125	0.82393	0.0841097
ENSMUSG00000016255	Tubb1	41.2823	2.87028	0.63029	3.6758e-05	4.43465	1.31061	0.585274	0.0556096	1.25485	-1.55967	0.635889	0.0874634	1.05817
ENSMUSG00000016256	Ctsz	2997.76	-0.198945	0.108364	0.138683	0.857976	-0.760225	0.100333	5.97213e-13	12.2239	-0.56128	0.108128	6.80935e-06	5.16689
ENSMUSG00000016257	Prelid3b	2241.29	0.738294	0.0892652	5.38325e-15	14.269	0.509319	0.0828155	7.53158e-09	8.12311	-0.228975	0.0900128	0.0721577	1.14172
ENSMUSG00000016262	Sertad4	2189.88	-0.856485	0.371854	0.0542904	1.26528	-1.27061	0.346974	0.000944148	3.02496	-0.414125	0.371655	0.590324	0.228909
ENSMUSG00000016319	Slc25a5	7328.71	1.12491	0.266836	0.000148449	3.82842	1.35496	0.248081	3.47584e-07	6.45894	0.230049	0.266995	0.713632	0.146525
ENSMUSG00000016327	Atp1b4	6.00977	0.0419658	0.825457	0.976589	0.0102881	-3.60052	0.767277	1.49692e-05	4.8248	-3.64249	0.788778	9.11213e-05	4.04038
ENSMUSG00000016346	Kcnq2	104.266	-1.99204	0.527713	0.000781421	3.10712	-1.85642	0.498541	0.000757119	3.12084	0.135617	0.522568	0.9401	0.0268259
ENSMUSG00000016349	Eef1a2	26.8407	-4.55822	0.722866	4.61052e-09	8.33625	-2.59409	0.707773	0.000933327	3.02997	1.96412	0.685152	0.0339457	1.46922
ENSMUSG00000016356	Col20a1	474.906	-3.95584	0.276219	9.06517e-44	43.0426	-3.10834	0.259819	5.12893e-31	30.29	0.847498	0.264881	0.0139935	1.85407
ENSMUSG00000016382	Pls3	3771.17	0.553758	0.126173	7.34e-05	4.1343	-0.179047	0.116742	0.211475	0.674741	-0.732806	0.126231	2.89512e-07	6.53833
ENSMUSG00000016427	Ndufa1	979.156	0.450604	0.102538	7.16413e-05	4.14484	0.602478	0.0961742	3.82721e-09	8.41712	0.151875	0.104279	0.422931	0.37373
ENSMUSG00000016458	Wt1	47.8135	-3.09804	0.578	8.42633e-07	6.07436	-3.49831	0.550393	2.1914e-09	8.65928	-0.400271	0.54461	0.770449	0.113256
ENSMUSG00000016481	Cr1l	1025.17	0.745332	0.144155	2.14307e-06	5.66896	0.438959	0.133667	0.0033681	2.47262	-0.306373	0.145058	0.166439	0.778745
ENSMUSG00000016487	Ppfibp1	6681.66	-0.00287165	0.244442	0.996081	0.00170514	0.613634	0.227173	0.0182469	1.73881	0.616506	0.244554	0.0756037	1.12146
ENSMUSG00000016494	Cd34	1343.74	1.32007	0.326042	0.000284872	3.54535	1.36721	0.30386	3.51336e-05	4.45428	0.0471446	0.326704	0.967769	0.0142283
ENSMUSG00000016526	Dyrk3	1216.01	-1.07538	0.232247	2.63414e-05	4.57936	-1.07473	0.215981	3.98695e-06	5.39936	0.000652309	0.23171	0.999889	4.81406e-05
ENSMUSG00000016528	Mapkapk2	7359.38	0.23116	0.12424	0.132894	0.876494	-0.578224	0.115028	3.12167e-06	5.50561	-0.809384	0.124196	4.48388e-09	8.34835
ENSMUSG00000016529	Il10	2.2563	-0.545626	0.838762	0.652562	0.185378	-3.13923	0.827178	0.000584354	3.23332	-2.5936	0.828351	0.0170273	1.76885
ENSMUSG00000016534	Lamp2	8836.68	-0.749163	0.131108	1.33532e-07	6.87441	-1.10452	0.121524	3.04945e-18	17.5158	-0.355357	0.130975	0.0492733	1.30739
ENSMUSG00000016552	Foxred2	824.838	-0.709619	0.152597	2.41234e-05	4.61756	-0.620607	0.142282	6.31346e-05	4.19973	0.0890116	0.152153	0.832874	0.0794206
ENSMUSG00000016619	Nup50	6033.99	0.904155	0.0701477	1.61563e-35	34.7917	0.736699	0.0650605	7.2268e-28	27.1411	-0.167456	0.0706046	0.1033	0.9859
ENSMUSG00000016624	Phf21b	936.866	1.23905	0.363855	0.00274441	2.56155	0.626731	0.339158	0.122215	0.912876	-0.612318	0.364256	0.321327	0.493053
ENSMUSG00000016626	Nlrp14	2.47872	-1.86225	0.839113	0.0653738	1.1846	-2.36023	0.833791	0.012879	1.89012	-0.497986	0.829365	0.825879	0.0830837
ENSMUSG00000016637	Ift27	796.458	0.943653	0.132354	2.3381e-11	10.6311	0.827231	0.123171	2.30332e-10	9.63765	-0.116422	0.134321	0.711466	0.147846
ENSMUSG00000016756	Cmah	17.6058	4.40857	0.671052	9.04528e-10	9.04358	2.05083	0.546714	0.000686464	3.16338	-2.35774	0.689883	0.00737416	2.13229
ENSMUSG00000016757	Ttll12	3706.76	0.691581	0.0921875	1.80229e-12	11.7442	0.745092	0.0856776	8.81668e-17	16.0547	0.0535107	0.0927741	0.836287	0.0776448
ENSMUSG00000016758	Bik	121.142	-0.829287	0.308482	0.021644	1.66466	0.218377	0.294135	0.58138	0.23554	1.04766	0.311567	0.00872767	2.0591
ENSMUSG00000016763	Scube1	2951.71	2.87741	0.304607	2.34576e-19	18.6297	1.38355	0.282821	5.93318e-06	5.22671	-1.49386	0.304905	2.64449e-05	4.57766
ENSMUSG00000016918	Sulf1	11711	1.10733	0.27403	0.000293411	3.53252	0.584926	0.254729	0.0490292	1.30954	-0.522407	0.274075	0.232812	0.632994
ENSMUSG00000016942	Tmprss6	16.9927	-1.9021	0.42777	5.7635e-05	4.23931	-1.95703	0.413147	1.22472e-05	4.91196	-0.054932	0.376285	0.967309	0.0144347
ENSMUSG00000016982	Pom121l2	2.44342	2.62445	0.799019	0.0040266	2.39506	2.36328	0.784654	0.00769619	2.11372	-0.261171	0.833506	0.924955	0.0338792
ENSMUSG00000016995	Matn4	292.49	-1.15013	0.727751	0.213102	0.671413	-2.76522	0.699302	0.000322863	3.49098	-1.61509	0.726644	0.136691	0.86426
ENSMUSG00000017007	Rbpjl	13.9412	-1.54713	0.722327	0.0767828	1.11474	-1.74366	0.696254	0.0300361	1.52236	-0.196537	0.71043	0.935458	0.0289758
ENSMUSG00000017009	Sdc4	2141.67	-2.31486	0.316504	6.7252e-12	11.1723	-2.80475	0.294793	6.6344e-20	19.1782	-0.48989	0.315411	0.378519	0.421913
ENSMUSG00000017057	Il13ra1	692.416	0.381854	0.212463	0.148144	0.829315	-1.35792	0.195214	4.67176e-11	10.3305	-1.73978	0.211287	2.525e-14	13.5977
ENSMUSG00000017144	Rnd3	6056.7	-0.759864	0.149022	3.03531e-06	5.5178	-0.975859	0.138194	2.29278e-11	10.6396	-0.215994	0.148881	0.426238	0.370348
ENSMUSG00000017165	Gast	1.20755	-1.31999	0.839176	0.215757	0.666035	-2.00533	0.836948	0.0389489	1.4095	-0.685346	0.835611	NA	#VALUE!
ENSMUSG00000017167	Cntnap1	313.152	-3.64217	0.399701	4.6192e-18	17.3354	-4.62746	0.375544	7.41845e-33	32.1297	-0.98529	0.379812	0.0645346	1.19021
ENSMUSG00000017210	Med24	4168.05	0.585718	0.105407	3.09454e-07	6.5094	0.751364	0.0979329	2.95356e-13	12.5297	0.165646	0.105873	0.373615	0.427576
ENSMUSG00000017300	Tnnc2	5.32232	-0.240028	0.831705	0.852588	0.0692607	-3.83401	0.778748	5.12694e-06	5.29014	-3.59398	0.789096	0.000119737	3.92177
ENSMUSG00000017309	Cd300lg	6.17571	1.03952	0.707939	0.253529	0.595973	2.21439	0.719579	0.00633884	2.19799	1.17487	0.752598	0.375011	0.425956
ENSMUSG00000017311	Pyy	15.3687	0.241399	0.679698	0.816138	0.0882364	1.83099	0.672204	0.0171711	1.7652	1.58959	0.700701	0.12546	0.901496
ENSMUSG00000017344	Vtn	1029.62	0.511316	0.503542	0.455501	0.341511	-4.48327	0.468487	3.96148e-20	19.4021	-4.99458	0.500547	6.86734e-21	20.1632
ENSMUSG00000017390	Aldoc	2077.64	-3.91916	0.146193	1.34601e-154	153.871	-3.5386	0.136802	6.85544e-144	143.164	0.38056	0.140054	0.048825	1.31136
ENSMUSG00000017400	Stac2	285.464	-1.41472	0.289687	8.41967e-06	5.0747	-1.00885	0.271289	0.000770508	3.11322	0.405871	0.287936	0.445502	0.35115
ENSMUSG00000017412	Cacnb4	68.2607	-1.03749	0.307385	0.00302047	2.51992	0.102798	0.299114	0.812354	0.0902544	1.14029	0.311909	0.003502	2.45568
ENSMUSG00000017421	Zfp207	12990.6	0.681343	0.0803172	9.95296e-16	15.002	0.652518	0.0744595	5.07475e-17	16.2946	-0.0288248	0.0804912	0.912216	0.0399023
ENSMUSG00000017446	C1qtnf1	68.1871	1.39647	0.455391	0.00773937	2.11129	2.09737	0.43601	8.71226e-06	5.05987	0.7009	0.46905	0.405121	0.392415
ENSMUSG00000017453	Pipox	81.7828	-3.36227	0.536028	5.60571e-09	8.25137	-3.30042	0.508867	9.86445e-10	9.00593	0.0618556	0.5139	0.974097	0.0113979
ENSMUSG00000017478	Zc3h18	5413.76	0.454521	0.152079	0.00969938	2.01326	0.607441	0.141117	8.00043e-05	4.09689	0.15292	0.152291	0.64338	0.191532
ENSMUSG00000017485	Top2b	16704.9	0.639106	0.0532093	6.9392e-31	30.1587	0.832047	0.0494231	6.23935e-61	60.2049	0.192941	0.0534612	0.00405561	2.39194
ENSMUSG00000017491	Rarb	489.516	-1.41233	0.472952	0.00976636	2.01027	-2.64233	0.443396	2.28874e-08	7.6404	-1.23	0.470913	0.0619938	1.20765
ENSMUSG00000017493	Igfbp4	14557.9	1.3311	0.179704	3.50306e-12	11.4556	0.277313	0.166585	0.170283	0.768829	-1.05379	0.179741	2.10612e-07	6.67652
ENSMUSG00000017499	Cdc6	2179.12	1.2764	0.167529	7.77028e-13	12.1096	0.988851	0.155349	2.07063e-09	8.6839	-0.287553	0.168164	0.306948	0.512935
ENSMUSG00000017550	Atad5	3199.89	0.63708	0.13771	2.6813e-05	4.57165	0.574952	0.127779	3.51271e-05	4.45436	-0.0621282	0.138081	0.885569	0.0527775
ENSMUSG00000017561	Crlf3	1512.47	0.677565	0.142185	1.44957e-05	4.83876	0.817158	0.132338	6.52768e-09	8.18524	0.139593	0.143178	0.656824	0.182551
ENSMUSG00000017607	Tns4	233.393	-0.381409	0.555866	0.632619	0.198858	-1.72458	0.52362	0.00326733	2.48581	-1.34317	0.554524	0.0930604	1.03123
ENSMUSG00000017631	Abr	6637.79	-0.282851	0.162729	0.164101	0.784888	0.642758	0.151137	9.91361e-05	4.00377	0.92561	0.162925	5.69384e-07	6.2446
ENSMUSG00000017639	Rab11fip4	4793.02	-0.224732	0.206555	0.419395	0.377377	0.983315	0.192043	1.96894e-06	5.70577	1.20805	0.206855	2.39167e-07	6.6213
ENSMUSG00000017667	Zfp334	3416.86	0.739109	0.187584	0.000427173	3.3694	0.480501	0.174028	0.015566	1.80782	-0.258609	0.187801	0.460727	0.336556
ENSMUSG00000017677	Wsb1	13163.6	-0.928403	0.129374	1.71411e-11	10.766	-0.900639	0.119943	9.82297e-13	12.0078	0.0277647	0.129305	0.950073	0.0222429
ENSMUSG00000017679	Ttpal	1664.52	1.0238	0.198015	2.14317e-06	5.66894	1.12757	0.184067	8.67952e-09	8.0615	0.103777	0.19883	0.85783	0.066599
ENSMUSG00000017692	Rhbdl3	340.114	1.60801	0.41648	0.000571501	3.24298	-0.404156	0.386413	0.417811	0.37902	-2.01216	0.41643	3.58431e-05	4.44559
ENSMUSG00000017697	Ada	259.383	0.111945	0.34814	0.834704	0.0784675	1.61063	0.329572	6.0704e-06	5.21678	1.49868	0.352849	0.000411567	3.38556
ENSMUSG00000017716	Birc5	3646.89	0.804881	0.127621	4.58149e-09	8.33899	0.718625	0.118391	1.20506e-08	7.91899	-0.086256	0.128028	0.799412	0.0972294
ENSMUSG00000017718	Afmid	76.749	-0.748509	0.202085	0.00100162	2.9993	-0.788857	0.192693	0.000188155	3.72548	-0.0403483	0.196324	0.953381	0.0207335
ENSMUSG00000017723	Wfdc2	3186.25	0.339729	0.290112	0.379602	0.420672	0.94823	0.270067	0.00159614	2.79693	0.608501	0.290369	0.171029	0.766931
ENSMUSG00000017724	Etv4	1350.57	0.0359081	0.280777	0.935643	0.0288899	0.967823	0.261832	0.000834807	3.07841	0.931915	0.281464	0.0102655	1.98862
ENSMUSG00000017733	Eppin	3.97483	-0.904137	0.773482	0.380586	0.419547	1.44817	0.795214	0.128391	0.891465	2.35231	0.804382	0.0294063	1.53156
ENSMUSG00000017737	Mmp9	142.844	-2.8849	0.480067	2.6121e-08	7.58301	-3.33143	0.452289	2.73746e-12	11.5627	-0.446537	0.466258	0.665804	0.176654
ENSMUSG00000017740	Slc12a5	347.583	-0.450562	0.217468	0.0888003	1.05159	-0.936094	0.201896	1.92342e-05	4.71593	-0.485532	0.216022	0.130472	0.884483
ENSMUSG00000017754	Pltp	1842.98	-2.58879	0.223268	8.33127e-29	28.0793	-3.03104	0.207604	5.7711e-46	45.2387	-0.442248	0.22094	0.19998	0.699013
ENSMUSG00000017765	Slc12a4	1976.05	-0.324514	0.13118	0.0366717	1.43567	-0.848757	0.121533	3.87765e-11	10.4114	-0.524243	0.130816	0.00102986	2.98722
ENSMUSG00000017767	Spata25	3.57739	-2.2213	0.756867	0.0112657	1.94824	-2.33284	0.742021	0.00519353	2.28454	-0.111539	0.688251	0.964968	0.0154872
ENSMUSG00000017817	Jph2	232.347	1.8849	0.343806	4.51538e-07	6.34531	-0.916958	0.310139	0.00904933	2.04338	-2.80185	0.34285	4.1076e-14	13.3864
ENSMUSG00000017832	Hspb9	10.4394	0.499514	0.519147	0.48392	0.315227	1.37638	0.526705	0.0229077	1.64002	0.876866	0.560596	0.373761	0.427406
ENSMUSG00000017868	Sgk2	5.10141	-2.27544	0.722616	0.00609456	2.21506	-2.06279	0.70861	0.010309	1.98679	0.21265	0.67026	0.924517	0.034085
ENSMUSG00000017929	B4galt5	1981.71	-0.563055	0.245738	0.0557961	1.2534	-0.714842	0.228376	0.0054131	2.26655	-0.151787	0.245598	0.81894	0.0867479
ENSMUSG00000017950	Hnf4a	48.5836	-4.73429	0.661162	1.90958e-11	10.7191	-4.71731	0.638174	2.27366e-12	11.6433	0.016989	0.593362	0.993286	0.00292549
ENSMUSG00000017969	Ptgis	579.604	1.53253	0.271639	1.96466e-07	6.70671	-0.0260865	0.250317	0.944837	0.024643	-1.55862	0.271922	4.3515e-07	6.36136
ENSMUSG00000017978	Cadps2	333.079	-0.965084	0.219071	6.84841e-05	4.16441	0.125985	0.207295	0.659532	0.180764	1.09107	0.220525	2.12849e-05	4.67193
ENSMUSG00000018008	Cyth4	60.8652	2.26688	0.487538	2.41839e-05	4.61647	3.52505	0.484237	5.06854e-12	11.2951	1.25817	0.521444	0.094759	1.02338
ENSMUSG00000018102	Hist1h2bc	116.171	0.68813	0.182528	0.00079498	3.09964	0.119904	0.16695	0.594931	0.225533	-0.568226	0.186027	0.0209782	1.67823
ENSMUSG00000018126	Baiap2l2	87.4687	0.64285	0.297834	0.0741666	1.12979	-0.462386	0.271208	0.158847	0.799022	-1.10524	0.29716	0.00282936	2.54831
ENSMUSG00000018143	Mafk	1091.95	-1.60534	0.24703	1.41677e-09	8.8487	-1.78852	0.229792	1.28665e-13	12.8905	-0.183176	0.245751	0.766794	0.115321
ENSMUSG00000018166	Erbb3	10952.6	-0.0861936	0.26115	0.829808	0.0810222	1.28096	0.242824	9.09696e-07	6.0411	1.36715	0.261278	5.56081e-06	5.25486
ENSMUSG00000018168	Ikzf3	46.9358	-1.63492	0.492262	0.00358859	2.44508	-2.09186	0.463984	3.38298e-05	4.4707	-0.456945	0.477928	0.66648	0.176213
ENSMUSG00000018169	Mfng	1087.61	0.150129	0.374839	0.790855	0.101903	0.820341	0.350281	0.0441461	1.35511	0.670212	0.375325	0.276211	0.558758
ENSMUSG00000018209	Stk4	4126.27	0.437758	0.0955932	3.30222e-05	4.48119	0.707198	0.0889256	3.51849e-14	13.4536	0.26944	0.096101	0.0398025	1.40009
ENSMUSG00000018211	Wfdc15b	24.9785	-1.7793	0.754461	0.0479962	1.31879	-4.39399	0.720678	1.02642e-08	7.98867	-2.61469	0.715039	0.00349684	2.45632
ENSMUSG00000018263	Tbx5	31.1268	-2.3264	0.615318	0.0007648	3.11645	-3.40516	0.584266	4.80711e-08	7.31812	-1.07876	0.579447	0.248673	0.604371
ENSMUSG00000018293	Pfn1	13588	0.703625	0.134138	1.48081e-06	5.8295	0.414259	0.124315	0.00289186	2.53882	-0.289366	0.13421	0.154332	0.811545
ENSMUSG00000018326	Ywhab	14289	0.852134	0.0857308	2.41057e-21	20.6179	0.709736	0.0794422	1.18781e-17	16.9253	-0.142398	0.0858851	0.331906	0.478985
ENSMUSG00000018339	Gpx3	2171.75	0.667705	0.31332	0.0785399	1.10491	-0.847847	0.291299	0.0103221	1.98623	-1.51555	0.313211	3.49516e-05	4.45653
ENSMUSG00000018340	Anxa6	4612.12	-0.180396	0.341374	0.720203	0.142545	-0.8879	0.318075	0.0143304	1.84374	-0.707504	0.341319	0.17714	0.751683
ENSMUSG00000018347	Zkscan6	754.669	-1.05745	0.13599	2.40966e-13	12.618	-0.796761	0.127375	4.04408e-09	8.39318	0.26069	0.135023	0.224121	0.649517
ENSMUSG00000018362	Kpna2	5444.57	1.29517	0.287569	4.54022e-05	4.34292	1.3751	0.267515	1.7857e-06	5.74819	0.0799272	0.287763	0.934897	0.0292363
ENSMUSG00000018379	Srsf1	27950.9	0.807929	0.088867	5.50989e-18	17.2589	0.895452	0.082354	9.43749e-26	25.0251	0.087523	0.0889604	0.653148	0.184989
ENSMUSG00000018387	Shroom1	206.64	0.502708	0.381568	0.314466	0.502426	2.02971	0.36273	1.70584e-07	6.76806	1.527	0.388196	0.00134487	2.87132
ENSMUSG00000018401	Mtmr4	8130.65	0.511381	0.132027	0.000546258	3.2626	0.928697	0.122526	5.8588e-13	12.2322	0.417316	0.132259	0.0158938	1.79877
ENSMUSG00000018405	Mrm1	524.816	-0.749288	0.127077	4.86809e-08	7.31264	-0.669116	0.119312	1.59793e-07	6.79644	0.080172	0.126073	0.813675	0.0895491
ENSMUSG00000018411	Mapt	374.415	-1.78728	0.401695	5.69896e-05	4.2442	-1.57879	0.376119	0.000123929	3.90683	0.208492	0.39994	0.858051	0.066487
ENSMUSG00000018427	Ypel2	1205.08	-0.879178	0.267295	0.00397207	2.40098	0.87569	0.249903	0.00163335	2.78692	1.75487	0.268254	3.84083e-09	8.41557
ENSMUSG00000018451	6330403K07Rik	1732.31	1.00574	0.269913	0.000927206	3.03282	1.07761	0.251104	8.44896e-05	4.0732	0.0718674	0.270438	0.938611	0.0275145
ENSMUSG00000018459	Slc13a3	9.53612	-0.705849	0.605748	0.382292	0.417604	-1.6482	0.567369	0.0104782	1.97971	-0.942351	0.579182	0.345681	0.461324
ENSMUSG00000018470	Kcnab3	136.436	-1.73217	0.289356	2.96084e-08	7.52858	-2.05659	0.271039	5.529e-13	12.2574	-0.324419	0.278597	0.564112	0.248635
ENSMUSG00000018486	Wnt9b	326.341	-2.92101	0.770469	0.000736384	3.1329	-4.30373	0.746342	6.72534e-08	7.17229	-1.38271	0.767968	0.270904	0.567185
ENSMUSG00000018509	Cenpv	1006.49	-1.4134	0.190579	3.28877e-12	11.483	-1.43262	0.177332	1.32515e-14	13.8777	-0.0192204	0.189261	0.97901	0.00921267
ENSMUSG00000018543	1700001P01Rik	12.3479	-1.1957	0.486069	0.0379025	1.42133	-0.904182	0.472979	0.108542	0.964403	0.291518	0.470933	0.818505	0.0869789
ENSMUSG00000018547	Pip4k2b	3953.46	0.802893	0.159125	3.9313e-06	5.40546	0.437763	0.147511	0.00877312	2.05685	-0.365129	0.159335	0.120752	0.918106
ENSMUSG00000018554	Ybx2	712.861	-0.909904	0.207289	7.3196e-05	4.13551	-0.764999	0.193126	0.000314724	3.50207	0.144905	0.206707	0.787281	0.10387
ENSMUSG00000018569	Cldn7	3403	-0.626989	0.258701	0.0412901	1.38415	-0.401941	0.24052	0.168431	0.773579	0.225048	0.258689	0.709482	0.149059
ENSMUSG00000018570	2810408A11Rik	853.534	-1.56327	0.13383	3.13175e-29	28.5042	-1.29676	0.12535	2.13836e-23	22.6699	0.266512	0.131762	0.193097	0.714224
ENSMUSG00000018572	Phf23	3250.65	0.770039	0.105847	8.79868e-12	11.0556	0.674299	0.0982304	8.70144e-11	10.0604	-0.0957408	0.106377	0.69493	0.158059
ENSMUSG00000018581	Dnah11	69.0994	-0.30177	0.49044	0.672773	0.172131	-3.1079	0.447033	4.78958e-11	10.3197	-2.80613	0.472932	1.41661e-07	6.84875
ENSMUSG00000018583	G3bp1	18006.1	0.604926	0.175083	0.00233584	2.63156	0.677006	0.162393	0.000139153	3.85651	0.0720802	0.175141	0.89582	0.0477791
ENSMUSG00000018593	Sparc	16306.5	-1.09685	0.295451	0.000972125	3.01228	-0.234765	0.274893	0.518715	0.285071	0.862085	0.295455	0.0298824	1.52458
ENSMUSG00000018604	Tbx3	2247.46	0.269157	0.309995	0.53311	0.273183	1.83103	0.289286	2.57818e-09	8.58869	1.56188	0.310733	1.47327e-05	4.83172
ENSMUSG00000018634	Crhr1	7.69716	-1.627	0.614894	0.0240756	1.61842	-2.22368	0.586452	0.000591577	3.22799	-0.596684	0.553194	0.60776	0.216268
ENSMUSG00000018648	Dusp14	270.122	-1.62257	0.311758	1.8123e-06	5.74177	-1.2988	0.291895	4.35645e-05	4.36087	0.323766	0.309206	0.624827	0.20424
ENSMUSG00000018654	Ikzf1	91.0533	2.52701	0.428752	4.9358e-08	7.30664	4.21083	0.43852	2.92374e-20	19.5341	1.68382	0.472489	0.0047222	2.32586
ENSMUSG00000018666	Cbx1	11060	0.727977	0.104245	6.31434e-11	10.1997	0.83675	0.0966675	1.23415e-16	15.9086	0.108773	0.104436	0.627225	0.202577
ENSMUSG00000018672	Copz2	566.635	-0.082075	0.281354	0.850718	0.0702143	-0.81135	0.261306	0.00583815	2.23372	-0.729275	0.280871	0.0641539	1.19278
ENSMUSG00000018698	Lhx1	387.693	-2.33376	0.362157	1.97545e-09	8.70433	-1.22822	0.339631	0.00111065	2.95442	1.10553	0.360443	0.0202791	1.69295
ENSMUSG00000018740	Slc25a35	54.5558	0.484258	0.40702	0.371206	0.430385	1.71206	0.397106	7.77865e-05	4.1091	1.22781	0.424332	0.0318057	1.4975
ENSMUSG00000018750	Zbtb4	647.371	-1.25583	0.344359	0.00122482	2.91193	-1.75956	0.321049	3.15192e-07	6.50143	-0.50373	0.343069	0.416763	0.380111
ENSMUSG00000018752	Tnfsfm13	5.5865	-0.534713	0.590509	0.513692	0.289298	-1.38315	0.548214	0.0286644	1.54266	-0.848437	0.553115	0.387151	0.412119
ENSMUSG00000018774	Cd68	241.1	-1.15752	0.171061	2.62637e-10	9.58064	-0.906918	0.161908	1.65495e-07	6.78122	0.250598	0.168033	0.406904	0.390508
ENSMUSG00000018800	Abca5	573.796	-1.00641	0.299972	0.00322912	2.49092	-1.50451	0.279214	5.09447e-07	6.2929	-0.4981	0.298642	0.327547	0.484726
ENSMUSG00000018821	Avpi1	543.299	-1.1565	0.186833	9.08047e-09	8.04189	-1.33129	0.174029	3.48597e-13	12.4577	-0.174794	0.184705	0.671335	0.173061
ENSMUSG00000018822	Sfrp5	25.7322	-3.68454	0.604954	1.63489e-08	7.78651	-0.310595	0.617504	0.721613	0.141696	3.37395	0.605775	1.01599e-06	5.99311
ENSMUSG00000018830	Myh11	28.877	-1.52248	0.31815	1.32514e-05	4.87774	-1.0923	0.312565	0.00168636	2.77305	0.430185	0.299871	0.433658	0.362853
ENSMUSG00000018844	Fndc8	8.81923	0.830491	0.508901	0.195921	0.707918	1.59271	0.523798	0.00706047	2.15117	0.762215	0.564913	0.4737	0.324497
ENSMUSG00000018845	Unc45b	297.078	-1.32307	0.440558	0.00930219	2.03142	-5.21903	0.405842	9.49799e-36	35.0224	-3.89595	0.418449	3.23325e-18	17.4904
ENSMUSG00000018846	Pank3	7319.92	-0.867988	0.152806	1.60784e-07	6.79376	-0.657942	0.141761	1.88539e-05	4.7246	0.210046	0.152747	0.461604	0.33573
ENSMUSG00000018849	Wwc1	4750.46	-0.629754	0.194846	0.0047271	2.32541	-0.167791	0.180943	0.478706	0.319931	0.461963	0.194885	0.10351	0.985016
ENSMUSG00000018893	Mb	88.2514	0.302363	0.273788	0.411354	0.385784	-0.825463	0.24867	0.00301134	2.52124	-1.12783	0.27062	0.000563407	3.24918
ENSMUSG00000018899	Irf1	539.402	-1.63984	0.326667	4.44016e-06	5.3526	-2.41732	0.30433	3.7881e-14	13.4216	-0.777483	0.323796	0.0972593	1.01207
ENSMUSG00000018906	P4ha2	4057.52	-2.67966	0.162378	3.03811e-58	57.5174	-2.61899	0.150842	8.23152e-65	64.0845	0.0606708	0.161153	0.906879	0.0424507
ENSMUSG00000018909	Arrb1	1780.62	1.59767	0.128957	7.67615e-33	32.1149	1.26663	0.119436	1.52077e-24	23.8179	-0.331045	0.130225	0.0724103	1.1402
ENSMUSG00000018920	Cxcl16	89.9473	-1.59927	0.391049	0.000243878	3.61283	-2.49745	0.365192	1.03493e-10	9.98509	-0.898178	0.376753	0.100783	0.996612
ENSMUSG00000018924	Alox15	73.6564	-4.56036	0.654848	7.16467e-11	10.1448	-2.41027	0.631502	0.000540585	3.26714	2.15009	0.636395	0.00832617	2.07955
ENSMUSG00000018927	Ccl6	8.41915	4.49611	0.711706	4.29569e-09	8.36697	4.22577	0.685026	6.76234e-09	8.1699	-0.270338	0.801512	0.918329	0.0370017
ENSMUSG00000018965	Ywhah	3100.91	1.00616	0.209099	1.17147e-05	4.93127	0.851254	0.194112	5.71579e-05	4.24292	-0.154903	0.209416	0.768513	0.114349
ENSMUSG00000018973	Hoxb1	43.6604	-3.58637	0.673906	1.01642e-06	5.99293	-5.364	0.646656	2.38851e-15	14.6219	-1.77763	0.592177	0.0241632	1.61685
ENSMUSG00000018986	Slfn3	20.2535	3.64295	0.613135	3.78829e-08	7.42156	3.72776	0.598288	4.68504e-09	8.32929	0.0848084	0.675188	0.972536	0.0120944
ENSMUSG00000019027	Dnah1	460.425	-0.458178	0.139988	0.0041799	2.37883	-0.655095	0.130546	3.25557e-06	5.48737	-0.196917	0.139059	0.442541	0.354046
ENSMUSG00000019055	Plod1	3259.05	-0.627246	0.241288	0.0270444	1.56792	0.293491	0.224424	0.296831	0.527491	0.920737	0.241457	0.00205738	2.68669
ENSMUSG00000019066	Rab3d	562.672	-1.10752	0.454994	0.0403038	1.39465	-1.68496	0.426345	0.000325556	3.48737	-0.577445	0.454106	0.510406	0.292084
ENSMUSG00000019122	Ccl9	10.3728	4.37367	0.709931	1.07805e-08	7.96736	3.03247	0.613542	4.68004e-06	5.32975	-1.3412	0.75509	0.280272	0.552421
ENSMUSG00000019124	Scrn1	1278.27	-0.83082	0.2629	0.00588484	2.23027	0.183017	0.245117	0.578825	0.237452	1.01384	0.263236	0.00179945	2.74486
ENSMUSG00000019139	Isyna1	4558.49	0.586507	0.185531	0.00586676	2.2316	0.727138	0.172224	0.000112387	3.94928	0.140631	0.18576	0.762441	0.117794
ENSMUSG00000019146	Cacng2	11.4393	-1.86594	0.513962	0.00129668	2.88717	-2.51662	0.488585	1.69388e-06	5.77112	-0.650684	0.431215	0.398251	0.399843
ENSMUSG00000019188	H13	2612.41	0.83835	0.146445	1.26112e-07	6.89924	0.96809	0.136054	1.58138e-11	10.801	0.12974	0.14708	0.702795	0.153171
ENSMUSG00000019194	Scn1b	118.801	-2.39068	0.345238	9.26157e-11	10.0333	-1.93071	0.326265	2.90162e-08	7.53736	0.459968	0.334432	0.4615	0.335828
ENSMUSG00000019210	Atp6v1e1	3935.32	-0.841506	0.110821	9.34291e-13	12.0295	-0.572489	0.102985	2.07865e-07	6.68222	0.269017	0.11071	0.0917894	1.03721
ENSMUSG00000019214	Chtf18	1430.23	1.02094	0.124257	8.31774e-15	14.08	0.860583	0.115377	1.40386e-12	11.8527	-0.160359	0.12546	0.507083	0.294921
ENSMUSG00000019256	Ahr	1144.99	-1.55487	0.303853	2.77972e-06	5.556	-1.34011	0.283117	1.24468e-05	4.90494	0.214758	0.303218	0.783995	0.105686
ENSMUSG00000019278	Dpep1	78.0274	0.594284	0.488004	0.358281	0.445776	-2.66334	0.438697	1.1975e-08	7.92172	-3.25762	0.477195	6.25408e-10	9.20384
ENSMUSG00000019297	Nop9	2400.78	0.61729	0.102775	2.65586e-08	7.5758	0.692338	0.0956232	6.68078e-12	11.1752	0.0750485	0.103547	0.775813	0.110243
ENSMUSG00000019303	Psmc3ip	800.37	0.705897	0.105819	4.82641e-10	9.31638	0.772166	0.0992273	1.30028e-13	12.886	0.0662694	0.108218	0.821849	0.0852079
ENSMUSG00000019320	Noxo1	65.0974	-0.840494	0.233412	0.00143161	2.84418	0.165782	0.233864	0.600153	0.221738	1.00628	0.240523	0.000526856	3.27831
ENSMUSG00000019326	Aoc3	52.5234	-2.02548	0.362539	2.65071e-07	6.57664	-1.61306	0.34644	1.76436e-05	4.75341	0.412416	0.346213	0.551439	0.258503
ENSMUSG00000019338	Zfp687	4267.68	0.621485	0.116044	8.60159e-07	6.06542	0.531708	0.107638	4.7435e-06	5.3239	-0.0897773	0.11636	0.756329	0.121289
ENSMUSG00000019359	Gdpd2	59.8285	-1.25151	0.423285	0.0106209	1.97384	-0.798143	0.401237	0.0933895	1.0297	0.453364	0.420034	0.607379	0.21654
ENSMUSG00000019368	Sec14l4	21.148	-2.96045	0.697967	0.000133907	3.8732	-3.17722	0.67254	1.29882e-05	4.88645	-0.216775	0.663142	0.921268	0.0356142
ENSMUSG00000019370	Calm3	10680.8	0.689526	0.162556	0.000133802	3.87354	0.855474	0.150784	1.12046e-07	6.9506	0.165948	0.162684	0.635272	0.19704
ENSMUSG00000019437	Tlcd1	371.624	-0.917708	0.197243	2.38668e-05	4.62221	-0.941915	0.184197	2.03444e-06	5.69156	-0.0242071	0.195569	0.973185	0.0118045
ENSMUSG00000019464	Ptger1	45.0735	-1.25964	0.283436	5.81671e-05	4.23532	-1.11993	0.272323	0.000174383	3.75849	0.139712	0.270417	0.860105	0.0654486
ENSMUSG00000019505	Ubb	13057.3	0.556037	0.204653	0.0201271	1.69622	0.766249	0.189949	0.000238178	3.6231	0.210212	0.204728	0.633255	0.198421
ENSMUSG00000019539	Rcn3	4034.3	-0.87763	0.199308	6.90563e-05	4.1608	-0.94696	0.185019	1.98888e-06	5.70139	-0.0693304	0.199156	0.914977	0.0385897
ENSMUSG00000019564	Arid3a	3332.79	1.25437	0.278114	4.41915e-05	4.35466	-0.0789871	0.258301	0.834388	0.0786321	-1.33336	0.278155	4.25708e-05	4.37089
ENSMUSG00000019577	Pdk4	186.679	-3.03665	0.32213	2.77592e-19	18.5566	-2.57462	0.30388	5.65187e-16	15.2478	0.462024	0.308652	0.403977	0.393643
ENSMUSG00000019659	Ccdc12	1139.6	0.482451	0.199895	0.0423016	1.37364	0.702982	0.186051	0.00062069	3.20713	0.220531	0.200728	0.597891	0.223378
ENSMUSG00000019699	Akt3	4113.73	0.610624	0.14817	0.000216135	3.66527	0.399788	0.137394	0.0103432	1.98534	-0.210835	0.148382	0.440284	0.356267
ENSMUSG00000019715	Gle1	2913.18	0.477845	0.0707435	2.82962e-10	9.54827	0.672884	0.0661534	1.21046e-22	21.917	0.195038	0.0716715	0.0483938	1.31521
ENSMUSG00000019718	L3hypdh	283.737	0.869434	0.208754	0.000181694	3.74066	0.807989	0.194857	0.000152416	3.81697	-0.0614454	0.212095	0.931496	0.0308188
ENSMUSG00000019726	Lyst	873.118	0.490843	0.198913	0.0371939	1.42953	0.70807	0.185314	0.000532204	3.27392	0.217226	0.200009	0.603701	0.219178
ENSMUSG00000019732	Calr3	72.3028	-0.759382	0.303376	0.0341903	1.4661	-1.1484	0.283496	0.00022309	3.65152	-0.389017	0.296564	0.491318	0.308637
ENSMUSG00000019734	Tmc4	942.951	-1.12575	0.218309	2.28792e-06	5.64056	-1.36029	0.202944	2.51672e-10	9.59917	-0.234541	0.217257	0.607374	0.216544
ENSMUSG00000019738	Polr2i	743.919	0.741762	0.132829	2.68125e-07	6.57166	0.637403	0.123677	1.66861e-06	5.77764	-0.104359	0.134578	0.754698	0.122227
ENSMUSG00000019761	Krt10	540.809	-1.8509	0.317026	6.69878e-08	7.174	-0.56882	0.29688	0.107615	0.968125	1.28208	0.316692	0.000882326	3.05437
ENSMUSG00000019767	Ccdc170	16.3537	-1.28061	0.497302	0.0287067	1.54202	-1.21094	0.476651	0.0274827	1.56094	0.0696666	0.480019	0.967516	0.0143419
ENSMUSG00000019772	Vip	19.167	-3.93442	0.820096	1.25247e-05	4.90223	-0.62123	0.817325	0.571091	0.243295	3.31319	0.818015	0.000876377	3.05731
ENSMUSG00000019773	Fbxo5	2936.18	0.55007	0.0844432	1.28655e-09	8.89057	0.67606	0.0786753	2.07975e-16	15.682	0.12599	0.0852079	0.412206	0.384886
ENSMUSG00000019775	Rgs17	154.315	-1.82465	0.263238	8.85448e-11	10.0528	-2.54325	0.245647	1.9789e-23	22.7036	-0.718602	0.248153	0.0316792	1.49923
ENSMUSG00000019782	Rwdd1	1089.09	0.702581	0.201184	0.00207367	2.68326	0.853022	0.187217	2.74418e-05	4.56159	0.150441	0.202166	0.767014	0.115197
ENSMUSG00000019787	Trdn	23.2845	1.15552	0.749881	0.226657	0.644631	-5.03921	0.530375	7.48199e-20	19.126	-6.19472	0.683125	2.67531e-17	16.5726
ENSMUSG00000019789	Hey2	594.19	0.718713	0.332561	0.0737269	1.13237	0.919938	0.310402	0.00887745	2.05171	0.201224	0.333611	0.825131	0.0834773
ENSMUSG00000019790	Stxbp5	1778.12	-0.749099	0.105445	2.79692e-11	10.5533	-0.698706	0.0982153	1.59706e-11	10.7967	0.0503935	0.105054	0.874459	0.0582607
ENSMUSG00000019791	Hint3	257.819	-0.623008	0.159033	0.000464895	3.33265	-0.461835	0.150222	0.0063916	2.19439	0.161172	0.158454	0.636673	0.196084
ENSMUSG00000019803	Nr2e1	5.18994	-2.30953	0.833872	0.0175283	1.75626	-1.28812	0.838046	0.21029	0.67718	1.0214	0.835776	0.536177	0.270692
ENSMUSG00000019808	Adat2	617.701	-0.560908	0.201617	0.0169724	1.77026	-0.701272	0.187569	0.000718336	3.14367	-0.140364	0.201072	0.788334	0.10329
ENSMUSG00000019817	Plagl1	9277.27	-0.586805	0.283472	0.0891092	1.05008	-2.73985	0.263485	1.25386e-23	22.9018	-2.15304	0.283256	2.9852e-12	11.525
ENSMUSG00000019818	Cd164	15305.9	-0.420535	0.112678	0.000907372	3.04221	-0.625321	0.104419	1.93317e-08	7.71373	-0.204786	0.112647	0.263965	0.578453
ENSMUSG00000019823	Mical1	1058.58	0.964641	0.176901	5.23308e-07	6.28124	1.11698	0.164747	1.51631e-10	9.81921	0.152343	0.178344	0.71683	0.144584
ENSMUSG00000019837	Gtf3c6	3095.4	0.767148	0.0745186	7.39599e-23	22.131	0.82089	0.0694464	2.6983e-30	29.5689	0.0537419	0.0754509	0.781955	0.106818
ENSMUSG00000019838	Slc16a10	335.732	-0.924776	0.318025	0.0121398	1.91579	0.0743729	0.298428	0.866257	0.0623534	0.999149	0.31883	0.0169056	1.77197
ENSMUSG00000019842	Traf3ip2	440.549	-1.42476	0.24127	4.63726e-08	7.33374	-1.48604	0.224983	4.70468e-10	9.32747	-0.0612826	0.238836	0.940142	0.0268065
ENSMUSG00000019848	Popdc3	15.8423	-1.0438	0.721342	0.26177	0.58208	-1.82763	0.69171	0.021253	1.67258	-0.783834	0.711179	0.595896	0.22483
ENSMUSG00000019850	Tnfaip3	607.076	-1.34511	0.238167	1.90391e-07	6.72035	-1.66559	0.221596	9.32044e-13	12.0306	-0.32048	0.236111	0.469546	0.328322
ENSMUSG00000019851	Perp	3110.73	-2.51932	0.503965	4.88369e-06	5.31125	-2.8568	0.473689	1.50997e-08	7.82103	-0.337482	0.503562	0.800604	0.0965825
ENSMUSG00000019852	Arfgef3	1187.52	-1.63413	0.196192	3.37613e-15	14.4716	-0.24889	0.183512	0.276812	0.557815	1.38524	0.196302	1.37136e-10	9.86285
ENSMUSG00000019853	Hebp2	279.052	0.832114	0.345292	0.0426194	1.37039	-0.191561	0.320351	0.665262	0.177007	-1.02367	0.345511	0.0265616	1.57575
ENSMUSG00000019857	Asf1a	1724.04	0.541648	0.106825	3.48181e-06	5.45819	0.609417	0.0995048	8.74953e-09	8.05802	0.0677692	0.107771	0.815648	0.0884972
ENSMUSG00000019863	Qrsl1	702.091	0.50096	0.07836	2.70799e-09	8.56735	0.77651	0.0753093	3.00827e-23	22.5217	0.27555	0.0821615	0.00896352	2.04752
ENSMUSG00000019865	Nmbr	15.2062	0.396507	0.377747	0.438383	0.358147	0.976269	0.383968	0.0273577	1.56292	0.579761	0.413153	0.448395	0.34834
ENSMUSG00000019866	Crybg1	297.022	-1.22235	0.44108	0.0174583	1.758	-0.786847	0.413935	0.110733	0.955722	0.435501	0.440491	0.651348	0.186187
ENSMUSG00000019874	Fabp7	560.071	0.244312	0.698754	0.818955	0.0867398	-2.05015	0.668423	0.00653297	2.18489	-2.29447	0.698395	0.0109818	1.95932
ENSMUSG00000019876	Pkib	10.119	-0.618352	0.646352	0.486894	0.312565	-1.41449	0.611313	0.0471539	1.32648	-0.796138	0.630444	0.514608	0.288524
ENSMUSG00000019880	Rspo3	518.671	2.28823	0.245772	7.94066e-19	18.1001	2.06305	0.228433	5.07179e-18	17.2948	-0.225174	0.249557	0.693794	0.158769
ENSMUSG00000019890	Nts	36.0787	-2.56964	0.53345	1.14295e-05	4.94197	-2.96283	0.506894	4.3638e-08	7.36014	-0.393187	0.498808	0.748405	0.125863
ENSMUSG00000019891	Dcbld1	2518.34	-0.562423	0.164618	0.00264786	2.5771	0.553917	0.153406	0.00113276	2.94586	1.11634	0.165107	9.63366e-10	9.01621
ENSMUSG00000019892	Lrriq1	62.9652	-1.23619	0.33799	0.00117865	2.92861	-2.27453	0.313097	5.6561e-12	11.2475	-1.03835	0.317474	0.0114343	1.94179
ENSMUSG00000019894	Slc6a15	350.853	-0.0726331	0.276164	0.866688	0.0621373	0.91948	0.25981	0.0014519	2.83806	0.992113	0.278783	0.00479502	2.31921
ENSMUSG00000019897	Ccdc59	2297.52	-0.941914	0.114574	8.01563e-15	14.0961	-0.857798	0.106565	1.66544e-14	13.7785	0.0841157	0.114157	0.769914	0.113558
ENSMUSG00000019899	Lama2	639.619	1.27998	0.465927	0.0186013	1.73046	-1.17464	0.435201	0.0183483	1.7364	-2.45462	0.46559	4.55037e-06	5.34195
ENSMUSG00000019900	Rfx6	70.157	-3.09036	0.662727	2.28614e-05	4.6409	-5.20642	0.632136	3.82443e-15	14.4174	-2.11606	0.617697	0.00721017	2.14205
ENSMUSG00000019905	Gprc6a	5.6818	-0.51231	0.781948	0.650219	0.18694	-2.32911	0.743217	0.00535253	2.27144	-1.8168	0.756258	0.0970284	1.0131
ENSMUSG00000019906	Lin7a	106.685	-1.03751	0.335543	0.00720374	2.14244	0.683546	0.324192	0.0732982	1.13491	1.72105	0.342296	1.46503e-05	4.83415
ENSMUSG00000019913	Sim1	917.209	-5.33926	0.40199	1.07437e-37	36.9688	-7.78381	0.381701	2.66286e-89	88.5747	-2.44455	0.346619	1.403e-10	9.85294
ENSMUSG00000019916	P4ha1	10763.9	-1.55294	0.222507	6.47543e-11	10.1887	-2.29546	0.206562	7.2717e-27	26.1384	-0.742519	0.222301	0.0093396	2.02967
ENSMUSG00000019929	Dcn	1226.4	-1.59732	0.715815	0.0636982	1.19587	-2.24384	0.6869	0.00355862	2.44872	-0.646525	0.715609	0.693361	0.15904
ENSMUSG00000019932	Kera	68.8221	-0.22658	0.540781	0.780654	0.107542	2.09771	0.525296	0.00027868	3.55489	2.32429	0.554316	0.000507882	3.29424
ENSMUSG00000019933	Mrln	43.0346	-0.851678	0.392258	0.0722606	1.1411	-2.68594	0.35513	6.61573e-13	12.1794	-1.83426	0.360781	1.13509e-05	4.94497
ENSMUSG00000019935	Slc17a8	17.817	-2.70086	0.757045	0.00160913	2.79341	-0.361894	0.745759	0.73123	0.135946	2.33896	0.756867	0.0190608	1.71986
ENSMUSG00000019936	Epyc	17.813	0.905075	0.765729	0.374594	0.426439	2.80886	0.760043	0.00083659	3.07749	1.90378	0.783406	0.0917851	1.03723
ENSMUSG00000019943	Atp2b1	9799.46	-0.553096	0.137469	0.000313051	3.50438	0.0942553	0.127557	0.583399	0.234034	0.647351	0.137537	6.23556e-05	4.20512
ENSMUSG00000019944	Rhobtb1	1535.43	-0.500275	0.128771	0.000523896	3.28075	-0.664974	0.119622	2.07865e-07	6.68222	-0.164699	0.128456	0.505638	0.296161
ENSMUSG00000019945	1700040L02Rik	18.0818	-2.91829	0.658821	6.18931e-05	4.20836	-1.72378	0.64107	0.0188447	1.72481	1.19451	0.637121	0.244122	0.612393
ENSMUSG00000019947	Arid5b	2804.63	-1.26573	0.149156	9.73568e-16	15.0116	-0.943822	0.138619	1.25891e-10	9.90001	0.321907	0.148829	0.152332	0.81721
ENSMUSG00000019952	Poc1b	1645.99	0.712109	0.112623	4.15887e-09	8.38102	0.831068	0.104966	4.62334e-14	13.335	0.118959	0.113796	0.625631	0.203682
ENSMUSG00000019960	Dusp6	7037.97	-0.747144	0.171301	8.21307e-05	4.08549	-0.972114	0.158889	9.07246e-09	8.04227	-0.224971	0.171197	0.490081	0.309733
ENSMUSG00000019961	Tmpo	20940.1	0.702797	0.0856837	9.28536e-15	14.0322	0.681718	0.0794033	2.21636e-16	15.6544	-0.021079	0.0857881	0.941716	0.0260799
ENSMUSG00000019966	Kitl	1533.12	1.19094	0.347682	0.00257408	2.58938	0.0591235	0.323713	0.901894	0.0448447	-1.13182	0.347785	0.0119688	1.92195
ENSMUSG00000019970	Sgk1	1254.02	-1.605	0.369806	8.97454e-05	4.04699	-1.28826	0.345294	0.000738819	3.13146	0.316733	0.369378	0.715661	0.145293
ENSMUSG00000019971	Cep290	1289.87	0.760166	0.133507	1.49138e-07	6.82641	0.500438	0.123834	0.000231453	3.63554	-0.259727	0.134353	0.223187	0.651332
ENSMUSG00000019975	Ikbip	1214.01	-0.514378	0.199862	0.0288133	1.54041	-1.046	0.185428	1.33816e-07	6.87349	-0.53162	0.199317	0.0547017	1.262
ENSMUSG00000019982	Myb	335.16	-0.190671	0.252895	0.594453	0.225882	0.508563	0.237544	0.0685502	1.16399	0.699234	0.254832	0.0458537	1.33863
ENSMUSG00000019986	Ahi1	1303.18	0.300794	0.156824	0.119685	0.921962	0.600847	0.146122	0.000174737	3.75762	0.300052	0.157691	0.233898	0.630973
ENSMUSG00000019987	Arg1	2224.21	-3.43203	0.608012	1.9366e-07	6.71296	-5.9805	0.576271	1.53733e-23	22.8132	-2.54848	0.605042	0.000471891	3.32616
ENSMUSG00000019988	Nedd1	2171	0.624718	0.120254	1.89867e-06	5.72155	0.640718	0.111757	8.07897e-08	7.09264	0.0160007	0.120937	0.971063	0.0127527
ENSMUSG00000019989	Enpp3	607.501	0.442999	0.246153	0.147629	0.830829	0.86851	0.229846	0.000620253	3.20743	0.425511	0.247636	0.303533	0.517794
ENSMUSG00000019996	Map7	1677.9	-1.0093	0.264451	0.000672181	3.17251	-0.771143	0.24605	0.00534898	2.27173	0.238155	0.264257	0.694424	0.158376
ENSMUSG00000019998	Stx7	3306.83	-0.776809	0.174106	5.41359e-05	4.26651	0.175236	0.161924	0.399759	0.398201	0.952045	0.174307	1.75131e-06	5.75664
ENSMUSG00000020007	Il20ra	2.6892	-0.985859	0.816888	0.363467	0.439535	-2.25783	0.79071	0.0120141	1.92031	-1.27197	0.785326	0.349174	0.456958
ENSMUSG00000020009	Ifngr1	936.731	-0.402826	0.159605	0.0325789	1.48706	-0.832368	0.148043	1.47886e-07	6.83007	-0.429542	0.158991	0.05068	1.29516
ENSMUSG00000020014	Cfap54	197.453	-0.961113	0.302503	0.00558287	2.25314	-1.80766	0.281001	1.369e-09	8.8636	-0.846543	0.297537	0.0359469	1.44434
ENSMUSG00000020019	Ntn4	235.339	-0.465572	0.23481	0.105866	0.975246	-1.57939	0.216262	4.29386e-12	11.3672	-1.11382	0.230513	3.58431e-05	4.44559
ENSMUSG00000020021	Fgd6	1981.15	0.497186	0.21836	0.0576023	1.23956	0.789617	0.203031	0.000413138	3.3839	0.292431	0.218837	0.480298	0.318489
ENSMUSG00000020023	Tmcc3	1115.09	-0.958526	0.277961	0.00238765	2.62203	-0.5238	0.258927	0.087315	1.05891	0.434725	0.277845	0.373615	0.427576
ENSMUSG00000020034	Tcp11l2	291.84	-1.28189	0.463488	0.0177159	1.75164	-1.02873	0.435248	0.0420464	1.37627	0.253153	0.46263	0.847438	0.0718921
ENSMUSG00000020037	Rfx4	314.777	-1.87581	0.537862	0.00210593	2.67656	-5.44108	0.503839	2.04543e-25	24.6892	-3.56527	0.520043	5.22955e-10	9.28154
ENSMUSG00000020052	Ascl1	212.591	-1.73237	0.702017	0.0371916	1.42956	-4.48123	0.671001	2.9473e-10	9.53058	-2.74886	0.695338	0.00125069	2.90285
ENSMUSG00000020053	Igf1	2620.86	2.27919	0.497984	3.3381e-05	4.4765	0.323613	0.467473	0.609997	0.214672	-1.95558	0.498037	0.00138008	2.8601
ENSMUSG00000020059	Sycp3	23.0868	-2.52585	0.618639	0.000249674	3.60263	-1.77648	0.596167	0.00846294	2.07248	0.749376	0.600547	0.522927	0.281559
ENSMUSG00000020061	Mybpc1	2336.43	-1.83358	0.430582	0.000125079	3.90282	-2.78239	0.402896	6.56975e-11	10.1825	-0.94881	0.429999	0.140805	0.851383
ENSMUSG00000020067	Mypn	106.42	-2.12507	0.567755	0.000873907	3.05853	-6.55415	0.522802	5.33118e-34	33.2732	-4.42908	0.457114	1.0813e-19	18.9661
ENSMUSG00000020072	Pbld2	56.3692	-0.685658	0.27229	0.0329892	1.48163	-0.51864	0.260122	0.0925084	1.03382	0.167018	0.270121	0.818819	0.0868121
ENSMUSG00000020074	Ccar1	7790.73	0.968177	0.0710221	1.13493e-39	38.945	1.08815	0.0659959	1.81122e-58	57.742	0.119969	0.0715152	0.323054	0.490725
ENSMUSG00000020077	Srgn	64.4536	-1.74489	0.534901	0.00431781	2.36474	-0.971575	0.508186	0.108506	0.964546	0.773316	0.531778	0.42415	0.372481
ENSMUSG00000020080	Hkdc1	115.871	-4.49714	0.552132	1.46255e-14	13.8349	-5.53089	0.527121	4.86272e-24	23.3131	-1.03375	0.489682	0.166809	0.77778
ENSMUSG00000020085	Aifm2	369.044	-1.94284	0.35749	5.76109e-07	6.2395	-2.01051	0.334147	1.6429e-08	7.78439	-0.0676724	0.354453	0.957383	0.0189141
ENSMUSG00000020086	H2afy2	7604.66	0.849114	0.136237	7.08827e-09	8.14946	0.976453	0.126373	1.96491e-13	12.7067	0.12734	0.136474	0.677768	0.168919
ENSMUSG00000020089	Ppa1	4916.38	0.868456	0.137001	3.77281e-09	8.42333	1.27517	0.127273	5.3627e-22	21.2706	0.406717	0.137479	0.0268323	1.57134
ENSMUSG00000020092	Pald1	2390.02	0.990654	0.166476	3.60367e-08	7.44325	1.05301	0.15462	1.24712e-10	9.90409	0.0623533	0.167119	0.907674	0.04207
ENSMUSG00000020096	Tbata	7.04617	1.87067	0.603767	0.00707592	2.15022	3.80947	0.706676	5.0419e-07	6.29741	1.9388	0.745793	0.0636921	1.19591
ENSMUSG00000020098	Pcbd1	367.602	0.81932	0.226815	0.00137835	2.86064	-0.317818	0.208424	0.214367	0.668841	-1.13714	0.226863	1.57338e-05	4.80317
ENSMUSG00000020100	Slc29a3	1046.13	-0.753589	0.118552	3.37653e-09	8.47153	-0.201551	0.111367	0.131093	0.882421	0.552038	0.118796	8.04586e-05	4.09443
ENSMUSG00000020102	Slc16a7	300.044	-1.39999	0.366967	0.00067552	3.17036	-0.347707	0.34451	0.436457	0.360058	1.05228	0.36696	0.0338875	1.46996
ENSMUSG00000020105	Lrig3	3499.85	-0.409974	0.151758	0.0209298	1.67924	-0.666854	0.14075	1.21994e-05	4.91366	-0.25688	0.151643	0.314841	0.501908
ENSMUSG00000020108	Ddit4	11192.7	-1.7783	0.302602	5.41334e-08	7.26653	-1.75428	0.281601	4.7149e-09	8.32653	0.0240198	0.302503	0.983843	0.00707424
ENSMUSG00000020116	Pno1	2327.55	0.662101	0.142272	2.37524e-05	4.62429	0.612893	0.132076	1.89112e-05	4.72328	-0.049208	0.142786	0.916435	0.0378982
ENSMUSG00000020120	Plek	135.756	1.91614	0.539426	0.00169351	2.77121	3.36605	0.518522	9.51607e-10	9.02154	1.44991	0.551577	0.0597518	1.22365
ENSMUSG00000020122	Egfr	1037.23	-1.35474	0.418071	0.00460927	2.33637	-1.77167	0.391013	3.06339e-05	4.5138	-0.416933	0.417446	0.645714	0.18996
ENSMUSG00000020131	Pcsk4	256.996	-1.37825	0.231024	3.30379e-08	7.48099	-1.63487	0.215685	5.84951e-13	12.2329	-0.256614	0.226047	0.579737	0.236769
ENSMUSG00000020135	Apc2	603.694	-1.11608	0.276804	0.000302988	3.51857	-1.287	0.257756	3.66963e-06	5.43538	-0.17092	0.275655	0.818265	0.087106
ENSMUSG00000020140	Lgr5	665.63	-0.909444	0.34467	0.0245233	1.61042	-0.945331	0.321547	0.00949415	2.02254	-0.0358871	0.344195	0.978433	0.0094687
ENSMUSG00000020142	Slc1a4	2534.35	-1.47129	0.164941	2.48103e-17	16.6054	-1.78078	0.153098	2.41153e-29	28.6177	-0.309492	0.164109	0.239573	0.620561
ENSMUSG00000020143	Dock2	36.9965	2.82195	0.499543	1.89198e-07	6.72308	3.16503	0.486251	8.56754e-10	9.06714	0.343076	0.539003	0.813492	0.0896468
ENSMUSG00000020150	Gamt	217.366	0.679726	0.301328	0.0603671	1.2192	-1.00019	0.276048	0.00108372	2.96508	-1.67992	0.299825	8.55656e-07	6.0677
ENSMUSG00000020151	Ptprr	56.871	-2.20648	0.640934	0.00243244	2.61396	-2.38745	0.610903	0.000384835	3.41473	-0.18097	0.632195	0.932415	0.0303905
ENSMUSG00000020154	Ptprb	198.862	0.909601	0.460148	0.107049	0.970418	1.74589	0.434336	0.000251866	3.59883	0.836291	0.463977	0.270168	0.568365
ENSMUSG00000020155	Kcnmb1	14.0838	-0.654227	0.663438	0.471451	0.326563	-1.69147	0.627895	0.0185912	1.73069	-1.03724	0.649602	0.358393	0.44564
ENSMUSG00000020156	Mum1	4064.88	0.60001	0.131501	3.54253e-05	4.45069	0.783001	0.122103	1.54903e-09	8.80994	0.182991	0.131894	0.455424	0.341584
ENSMUSG00000020160	Meis1	2180.08	-1.02315	0.265625	0.000590827	3.22854	-1.46729	0.246919	2.52016e-08	7.59857	-0.444141	0.265232	0.324576	0.488684
ENSMUSG00000020169	Best3	15.2495	-1.4942	0.779785	0.120084	0.920516	-4.87362	0.733692	3.69312e-10	9.43261	-3.37943	0.702652	3.95943e-05	4.40237
ENSMUSG00000020170	Frs2	3645.74	-0.637269	0.15818	0.000306753	3.51321	-0.737009	0.146767	3.20078e-06	5.49474	-0.0997398	0.158046	0.815163	0.0887555
ENSMUSG00000020173	Cobl	1157.75	-0.960921	0.245357	0.000466643	3.33101	-2.88393	0.227144	7.2937e-35	34.1371	-1.923	0.243007	2.97643e-13	12.5263
ENSMUSG00000020176	Grb10	40232.8	2.2204	0.223122	2.16129e-21	20.6653	2.40649	0.207152	2.81468e-29	28.5506	0.186089	0.223193	0.727844	0.137962
ENSMUSG00000020181	Nav3	321.044	-0.988506	0.347131	0.0143033	1.84456	-1.12098	0.324126	0.00190491	2.72013	-0.132474	0.345845	0.905097	0.0433049
ENSMUSG00000020182	Ddc	677.14	-0.634951	0.334979	0.124533	0.904717	-2.90356	0.310673	3.10088e-19	18.5085	-2.2686	0.332265	6.22573e-10	9.20581
ENSMUSG00000020183	Cpm	2592.02	-2.69674	0.361091	2.2797e-12	11.6421	-2.40388	0.336945	1.38717e-11	10.8579	0.292859	0.360421	0.737332	0.132337
ENSMUSG00000020184	Mdm2	5657.48	-1.25887	0.138916	7.12002e-18	17.1475	-1.14607	0.128898	1.71662e-17	16.7653	0.1128	0.138684	0.737226	0.132399
ENSMUSG00000020185	E2f7	2164.45	0.692867	0.152763	3.97595e-05	4.40056	0.890579	0.142019	3.68774e-09	8.43324	0.197712	0.153457	0.502631	0.29875
ENSMUSG00000020205	Phlda1	1390.99	-0.491194	0.231261	0.0796654	1.09873	-0.817888	0.214818	0.00055932	3.25234	-0.326694	0.23099	0.44305	0.353547
ENSMUSG00000020216	Jsrp1	40.8428	-0.759916	0.434782	0.161373	0.792169	-2.79064	0.394087	2.00647e-11	10.6976	-2.03072	0.404583	1.52522e-05	4.81667
ENSMUSG00000020218	Wif1	143.714	-2.03531	0.414522	7.44285e-06	5.12826	-1.94078	0.389521	3.86736e-06	5.41259	0.0945244	0.408357	0.945273	0.0244429
ENSMUSG00000020227	Irak3	66.0096	1.4406	0.397913	0.00134125	2.87249	1.15326	0.371865	0.00590188	2.22901	-0.287344	0.406115	0.784349	0.105491
ENSMUSG00000020232	Hmg20b	2213.88	0.402025	0.146695	0.0189322	1.7228	0.692434	0.136438	2.45941e-06	5.60917	0.290408	0.147296	0.210239	0.677286
ENSMUSG00000020234	4930404N11Rik	10.8372	-1.76875	0.525643	0.00312507	2.50514	-1.93783	0.506077	0.000516063	3.2873	-0.169075	0.472535	0.912216	0.0399023
ENSMUSG00000020251	Glt8d2	73.6367	-0.415791	0.433951	0.486089	0.313284	-1.11243	0.405269	0.0162462	1.78925	-0.696635	0.43038	0.349463	0.456599
ENSMUSG00000020253	Ppm1m	712.466	1.70365	0.217299	1.5083e-13	12.8215	1.33906	0.201524	3.6455e-10	9.43824	-0.364588	0.219201	0.329575	0.482046
ENSMUSG00000020256	Aldh1l2	557.417	-2.3878	0.226583	6.46046e-24	23.1897	-3.17854	0.211073	7.37306e-49	48.1324	-0.790744	0.218605	0.00395511	2.40284
ENSMUSG00000020257	Wdr82	6880.79	0.665011	0.111188	3.0452e-08	7.51638	0.531878	0.103075	1.6179e-06	5.79105	-0.133134	0.111392	0.549458	0.260065
ENSMUSG00000020258	Glyctk	76.8394	-0.666967	0.258965	0.0286828	1.54238	-0.113877	0.249373	0.747785	0.126223	0.55309	0.261188	0.164913	0.782744
ENSMUSG00000020261	Slc36a1	1033.16	-0.7484	0.192274	0.000509472	3.29288	-0.660614	0.178884	0.000844844	3.07322	0.0877855	0.191957	0.882158	0.0544538
ENSMUSG00000020263	Appl2	2553.36	-0.414987	0.145883	0.014414	1.84122	-1.24033	0.135068	1.33295e-18	17.8752	-0.825338	0.145421	5.85455e-07	6.23251
ENSMUSG00000020264	Slc36a2	43.9958	3.28762	0.601548	4.92025e-07	6.30801	2.20422	0.557471	0.000323201	3.49053	-1.0834	0.613372	0.284485	0.545941
ENSMUSG00000020272	Stk10	503.935	0.553082	0.134134	0.000214276	3.66903	0.780203	0.126364	6.54721e-09	8.18394	0.227121	0.137212	0.333013	0.477539
ENSMUSG00000020275	Rel	569.935	-1.70941	0.340501	4.43282e-06	5.35332	-2.05603	0.317627	1.06629e-09	8.97212	-0.346616	0.338455	0.633764	0.198072
ENSMUSG00000020277	Pfkl	22738.5	-0.76809	0.158288	9.72274e-06	5.01221	-0.878949	0.146764	1.92987e-08	7.71447	-0.11086	0.158258	0.787646	0.103669
ENSMUSG00000020288	Ahsa2	1703.33	0.642757	0.115906	3.27786e-07	6.48441	0.67713	0.107855	3.53185e-09	8.452	0.0343726	0.116846	0.930623	0.0312261
ENSMUSG00000020290	Xpo1	17996	0.719164	0.06827	6.72254e-24	23.1725	0.468628	0.0632397	1.99176e-12	11.7008	-0.250536	0.0683866	0.00341828	2.46619
ENSMUSG00000020297	Nsg2	724.816	-1.97117	0.437777	4.55748e-05	4.34128	-4.4707	0.409213	5.44905e-26	25.2637	-2.49953	0.432249	3.28297e-07	6.48373
ENSMUSG00000020300	Cpeb4	1457.04	-1.45915	0.21983	5.9246e-10	9.22734	-1.24635	0.204478	1.03606e-08	7.98461	0.212803	0.219182	0.658266	0.181599
ENSMUSG00000020303	Stc2	2248.97	-2.85703	0.225032	1.75107e-34	33.7567	-3.31985	0.209249	3.38733e-54	53.4701	-0.462818	0.222684	0.175533	0.755641
ENSMUSG00000020305	Asb3	750.74	0.686516	0.159764	0.000106702	3.97183	0.64388	0.148719	7.22053e-05	4.14143	-0.0426356	0.161215	0.938775	0.0274383
ENSMUSG00000020308	Tpgs1	733.047	0.61397	0.180099	0.00271231	2.56666	0.0955645	0.166757	0.680294	0.167303	-0.518405	0.180646	0.0337146	1.47218
ENSMUSG00000020309	Chac2	195.748	-0.630117	0.206782	0.00818656	2.0869	-0.589559	0.194157	0.00714848	2.14579	0.0405583	0.205605	0.955341	0.0198416
ENSMUSG00000020319	Wdpcp	424.134	1.42576	0.189472	1.53186e-12	11.8148	1.11722	0.175714	2.16559e-09	8.66442	-0.30854	0.192611	0.356197	0.44831
ENSMUSG00000020325	Fstl3	37.9643	-1.1064	0.32898	0.00314401	2.50252	-1.3954	0.310366	3.56392e-05	4.44807	-0.288992	0.312159	0.681522	0.16652
ENSMUSG00000020326	Ccng1	13561.1	-2.86292	0.157807	1.92942e-70	69.7146	-2.59799	0.146404	1.10392e-67	66.9571	0.264929	0.157414	0.32026	0.494497
ENSMUSG00000020329	Polrmt	1526.66	0.572117	0.147661	0.000544014	3.26439	0.704131	0.13738	1.91912e-06	5.7169	0.132015	0.148511	0.700242	0.154752
ENSMUSG00000020331	Hcn2	83.1932	-1.29075	0.303971	0.000131465	3.88119	-2.19258	0.282162	1.41202e-13	12.8502	-0.901831	0.287061	0.0165676	1.78074
ENSMUSG00000020333	Acsl6	178.855	0.94613	0.245382	0.000582658	3.23459	0.767584	0.228755	0.00268171	2.57159	-0.178546	0.249551	0.780816	0.107451
ENSMUSG00000020340	Cyfip2	3743.5	-0.744587	0.118525	5.29776e-09	8.27591	-0.173264	0.110253	0.199171	0.700773	0.571323	0.118608	3.84713e-05	4.41486
ENSMUSG00000020357	Flt4	706.451	1.03967	0.323501	0.0050026	2.3008	1.39878	0.302032	1.96983e-05	4.70557	0.359115	0.324853	0.593982	0.226227
ENSMUSG00000020358	Hnrnpab	20550.7	0.68751	0.106356	1.75529e-09	8.75565	0.725948	0.0985691	2.75349e-12	11.5601	0.0384382	0.106446	0.911446	0.0402691
ENSMUSG00000020359	Phykpl	892.452	-0.462631	0.161658	0.013775	1.86091	-0.642458	0.150255	9.01984e-05	4.0448	-0.179827	0.161264	0.589966	0.229173
ENSMUSG00000020361	Hspa4	19305.9	0.648859	0.0782449	4.50762e-15	14.3461	0.63261	0.0725179	7.10734e-17	16.1483	-0.0162486	0.078363	0.952504	0.0211332
ENSMUSG00000020363	Gfpt2	1699.63	0.282278	0.112062	0.0329418	1.48225	0.735785	0.104826	3.05847e-11	10.5145	0.453507	0.113172	0.00103022	2.98707
ENSMUSG00000020372	Rack1	80600.2	-0.644303	0.0814383	8.75457e-14	13.0578	-0.691093	0.0754364	1.6161e-18	17.7915	-0.0467907	0.0814276	0.837045	0.0772514
ENSMUSG00000020374	Rasgef1c	34.4467	1.02161	0.43513	0.0491232	1.30871	0.532399	0.405095	0.294023	0.531619	-0.489211	0.442589	0.593982	0.226227
ENSMUSG00000020387	Jade2	185.5	-1.81764	0.435965	0.000178701	3.74787	-2.55899	0.408385	3.79105e-09	8.42124	-0.74135	0.429686	0.300669	0.521911
ENSMUSG00000020389	Cdkl3	235.651	0.648083	0.207496	0.00656916	2.18249	0.593874	0.193936	0.00662857	2.17858	-0.0542087	0.210769	0.940142	0.0268065
ENSMUSG00000020390	Ube2b	6514.68	-0.688292	0.15305	4.66843e-05	4.33083	-0.631328	0.141973	4.40823e-05	4.35574	0.0569636	0.152992	0.907862	0.0419802
ENSMUSG00000020395	Itk	3.21641	-1.80808	0.802876	0.0609012	1.21537	-2.76277	0.779985	0.00143676	2.84262	-0.954685	0.746188	0.506534	0.295392
ENSMUSG00000020396	Nefh	44.2639	-1.96457	0.416669	1.82118e-05	4.73965	-1.7625	0.396328	4.40451e-05	4.3561	0.202072	0.399293	0.864048	0.063462
ENSMUSG00000020400	Tnip1	1121.82	-0.336631	0.204567	0.191539	0.717742	-0.732595	0.189883	0.000462783	3.33462	-0.395965	0.20426	0.221366	0.654889
ENSMUSG00000020407	Upp1	763.003	-4.24771	0.312247	1.59298e-39	38.7978	-4.87574	0.292596	1.03905e-59	58.9834	-0.628033	0.29779	0.167366	0.776333
ENSMUSG00000020419	Hormad2	28.393	-1.34332	0.566852	0.0467278	1.33043	-0.97952	0.541066	0.130962	0.882855	0.363797	0.561322	0.809213	0.0919372
ENSMUSG00000020422	Tns3	6129.98	0.542588	0.187772	0.0127515	1.89444	-0.660865	0.174018	0.000579025	3.2373	-1.20345	0.187728	8.56726e-09	8.06716
ENSMUSG00000020423	Btg2	8387.81	-3.45193	0.200291	1.51437e-63	62.8198	-3.24037	0.18601	3.0586e-65	64.5145	0.211566	0.199485	0.617451	0.209398
ENSMUSG00000020424	Gatsl3	161.954	-1.09351	0.526731	0.0880426	1.05531	-1.78521	0.495761	0.00117247	2.9309	-0.691703	0.524187	0.487522	0.312006
ENSMUSG00000020427	Igfbp3	5261.88	-1.49221	0.307846	9.96067e-06	5.00171	-2.23309	0.286508	1.18403e-13	12.9266	-0.74088	0.307574	0.0955814	1.01963
ENSMUSG00000020429	Igfbp1	75.7337	-3.12736	0.583915	8.59568e-07	6.06572	-5.5353	0.553496	6.43898e-22	21.1912	-2.40794	0.51038	5.92653e-05	4.2272
ENSMUSG00000020431	Adcy1	1194.55	1.15968	0.180937	2.45551e-09	8.60986	-0.57007	0.166109	0.00208171	2.68158	-1.72975	0.180779	2.98273e-19	18.5254
ENSMUSG00000020435	Osbp2	72.7376	-0.663133	0.313785	0.0814623	1.08904	-1.81045	0.288209	3.45497e-09	8.46156	-1.14732	0.301293	0.0020932	2.67919
ENSMUSG00000020436	Gabrg2	3.99014	-2.01454	0.821655	0.0386477	1.41288	-1.03081	0.829645	0.325157	0.487907	0.98373	0.824279	0.55039	0.25933
ENSMUSG00000020437	Myo1g	26.5892	1.61542	0.424327	0.000695135	3.15793	1.47327	0.400584	0.000892113	3.04958	-0.142151	0.447467	0.924407	0.034137
ENSMUSG00000020447	Npc1l1	30.9691	-3.4088	0.594892	1.22586e-07	6.91156	-4.19105	0.570021	3.00553e-12	11.5221	-0.78225	0.51607	0.395114	0.403277
ENSMUSG00000020451	Limk2	6080.4	-0.740753	0.205624	0.00142452	2.84633	-1.06882	0.190835	1.66097e-07	6.77964	-0.328066	0.20551	0.358594	0.445396
ENSMUSG00000020456	Ogdh	5454.19	0.928471	0.0671703	8.93865e-41	40.0487	0.775624	0.0623277	1.67907e-33	32.7749	-0.152847	0.067719	0.128297	0.891785
ENSMUSG00000020467	Efemp1	690.382	-0.027769	0.417631	0.968648	0.0138342	-1.55657	0.389901	0.000279829	3.55311	-1.5288	0.416997	0.0033884	2.47001
ENSMUSG00000020469	Myl7	65.3731	0.877194	0.373669	0.0491596	1.30839	0.562275	0.348847	0.186435	0.729472	-0.314919	0.378939	0.729225	0.137138
ENSMUSG00000020473	Aebp1	857.033	0.64977	0.477235	0.295844	0.528938	-1.00433	0.447199	0.054801	1.26121	-1.6541	0.477041	0.00638969	2.19452
ENSMUSG00000020475	Pgam2	241.936	-1.59294	0.33442	1.46366e-05	4.83456	-3.1055	0.31061	6.5971e-22	21.1806	-1.51255	0.324734	7.68589e-05	4.11431
ENSMUSG00000020482	Ccdc117	2436.33	0.960462	0.100934	1.25099e-19	18.9027	0.921879	0.0938111	3.50228e-21	20.4556	-0.0385831	0.101873	0.906499	0.0426327
ENSMUSG00000020483	Dynll2	10008.1	0.754786	0.121747	8.62299e-09	8.06434	0.635111	0.11285	1.43656e-07	6.84268	-0.119675	0.12189	0.654045	0.184392
ENSMUSG00000020485	Supt4a	1209.82	0.610978	0.170937	0.00157113	2.80379	0.998954	0.159397	3.76866e-09	8.42381	0.387976	0.172177	0.129224	0.888658
ENSMUSG00000020486	2017-09-04	308.724	-1.67809	0.35565	1.79524e-05	4.74588	-2.98574	0.331233	5.91323e-18	17.2282	-1.30766	0.349129	0.00259023	2.58666
ENSMUSG00000020492	Ska2	4146.49	0.60023	0.123049	8.63433e-06	5.06377	0.582119	0.114169	2.18746e-06	5.66006	-0.0181112	0.123376	0.967104	0.0145269
ENSMUSG00000020493	Prr11	2360.9	0.615267	0.151781	0.000279561	3.55352	0.457079	0.14082	0.00379785	2.42046	-0.158189	0.15217	0.628426	0.201746
ENSMUSG00000020496	Rnf187	7189.73	0.628157	0.11553	5.68985e-07	6.2449	0.693891	0.107158	1.05177e-09	8.97808	0.0657342	0.115759	0.839502	0.0759783
ENSMUSG00000020513	Tubd1	317.912	0.603587	0.137752	7.56309e-05	4.1213	0.557274	0.129288	7.80774e-05	4.10747	-0.046313	0.141361	0.921127	0.0356803
ENSMUSG00000020520	Galnt10	1514	1.14625	0.154729	3.48607e-12	11.4577	2.00112	0.145179	5.20239e-41	40.2838	0.854876	0.157059	1.92758e-06	5.71499
ENSMUSG00000020524	Gria1	13.2217	-1.90655	0.637955	0.00970375	2.01306	-1.97201	0.612905	0.00415042	2.38191	-0.0654593	0.61054	0.977402	0.00992697
ENSMUSG00000020532	Acaca	2971.2	0.408613	0.189929	0.0752423	1.12354	0.761191	0.176475	7.71585e-05	4.11262	0.352578	0.190295	0.252026	0.598554
ENSMUSG00000020538	Srebf1	7883.74	-0.948226	0.17924	1.18701e-06	5.92555	-0.372487	0.166365	0.0556471	1.25456	0.575738	0.179236	0.0134979	1.86974
ENSMUSG00000020542	Myocd	23.4292	-1.25428	0.555289	0.0600108	1.22177	-2.84439	0.516458	2.73889e-07	6.56243	-1.59011	0.518553	0.0203143	1.6922
ENSMUSG00000020549	Elac2	1969.69	0.341846	0.12947	0.0244247	1.61217	0.607529	0.120542	2.92501e-06	5.53387	0.265683	0.130173	0.18703	0.728088
ENSMUSG00000020553	Pctp	1024.66	0.769111	0.202098	0.000698632	3.15575	-0.141259	0.186904	0.573286	0.241629	-0.91037	0.202252	0.000149576	3.82514
ENSMUSG00000020571	Pdia6	18600.7	0.743293	0.109783	2.56072e-10	9.59164	0.554835	0.101723	3.61205e-07	6.44225	-0.188458	0.109861	0.30435	0.516626
ENSMUSG00000020572	Nampt	7102.57	-0.921216	0.168663	5.0069e-07	6.30043	-1.01799	0.156456	8.69534e-10	9.06071	-0.0967721	0.168546	0.837377	0.0770789
ENSMUSG00000020576	Nbas	1880.32	0.631746	0.090428	6.20254e-11	10.2074	0.743546	0.0844218	3.51504e-17	16.4541	0.1118	0.0916115	0.536928	0.270084
ENSMUSG00000020593	Lpin1	1615.32	-2.34798	0.183519	5.3268e-35	34.2735	-1.18424	0.171268	6.20491e-11	10.2073	1.16374	0.182631	1.07827e-08	7.96727
ENSMUSG00000020598	Nrcam	1171.07	0.189899	0.367722	0.72694	0.138501	-1.26066	0.342605	0.000886308	3.05242	-1.45056	0.367402	0.00127515	2.89444
ENSMUSG00000020599	Rgs9	362.945	-2.19533	0.435992	4.12628e-06	5.38444	-2.49445	0.40863	9.81754e-09	8.008	-0.299119	0.432661	0.791046	0.101798
ENSMUSG00000020601	Trib2	2661.16	-0.431509	0.274008	0.215146	0.667268	-0.62486	0.254789	0.034114	1.46707	-0.193351	0.27394	0.785412	0.104903
ENSMUSG00000020604	Arsg	199.817	-0.661332	0.201249	0.00400948	2.39691	-1.14469	0.187006	8.9155e-09	8.04985	-0.483358	0.19735	0.0879981	1.05553
ENSMUSG00000020607	Fam84a	1228.47	-1.07994	0.370268	0.0118481	1.92635	0.403084	0.346194	0.360807	0.442725	1.48302	0.370627	0.00105389	2.9772
ENSMUSG00000020608	Smc6	6076.87	0.607619	0.0615521	4.60827e-21	20.3365	0.407465	0.0570936	1.36341e-11	10.8654	-0.200153	0.0619084	0.012733	1.89507
ENSMUSG00000020609	Apob	113.751	-2.42963	0.789177	0.00747756	2.12624	-0.102902	0.769414	0.928223	0.0323478	2.32673	0.789417	0.0275973	1.55913
ENSMUSG00000020614	Fam20a	129.016	3.56047	0.495835	1.65999e-11	10.7799	2.20734	0.456343	7.69581e-06	5.11375	-1.35313	0.501965	0.0513655	1.28933
ENSMUSG00000020620	Abca8b	157.336	1.66921	0.40483	0.000214326	3.66893	0.0416544	0.373037	0.940505	0.0266388	-1.62755	0.405565	0.00100873	2.99623
ENSMUSG00000020621	Rdh14	652.799	-0.575335	0.110716	1.88426e-06	5.72486	-0.600583	0.103732	5.92483e-08	7.22732	-0.0252475	0.110006	0.946078	0.0240733
ENSMUSG00000020627	Klhl29	947.023	1.60027	0.169046	1.95983e-19	18.7078	2.15661	0.158838	8.41767e-40	39.0748	0.556341	0.172622	0.0130924	1.88298
ENSMUSG00000020635	Fkbp1b	227.107	-0.619987	0.165183	0.000843563	3.07388	-0.529365	0.155869	0.00234727	2.62944	0.0906216	0.164199	0.84529	0.0729944
ENSMUSG00000020638	Cmpk2	290.871	-0.347088	0.18906	0.138683	0.857976	0.903287	0.182016	4.25179e-06	5.37143	1.25037	0.194157	7.13133e-09	8.14683
ENSMUSG00000020641	Rsad2	127.855	-2.67194	0.399563	4.3612e-10	9.36039	-0.648641	0.381841	0.160481	0.794578	2.0233	0.397605	1.11135e-05	4.95415
ENSMUSG00000020642	Rnf144a	5206.57	0.212719	0.136927	0.222423	0.65282	0.961763	0.127276	6.94424e-13	12.1584	0.749044	0.137308	1.80546e-06	5.74341
ENSMUSG00000020644	Id2	11233.3	-0.44998	0.203902	0.067168	1.17284	0.169744	0.189288	0.49579	0.304702	0.619724	0.203947	0.0218946	1.65966
ENSMUSG00000020647	Ncoa1	1924.32	-1.37992	0.206321	4.33306e-10	9.3632	-1.66243	0.191627	1.05014e-16	15.9788	-0.28251	0.205556	0.461772	0.335573
ENSMUSG00000020649	Rrm2	8262.77	1.71384	0.161984	4.22011e-24	23.3747	1.66988	0.150244	7.17177e-27	26.1444	-0.0439615	0.16228	0.936975	0.0282718
ENSMUSG00000020650	Bcap29	984.251	-0.614864	0.191269	0.00498904	2.30198	0.0115124	0.178496	0.967187	0.0144897	0.626376	0.191656	0.0115123	1.93884
ENSMUSG00000020651	Slc26a4	75.2893	-3.81885	0.612898	7.15798e-09	8.14521	1.08723	0.623182	0.14797	0.829828	4.90608	0.636454	1.34564e-12	11.8711
ENSMUSG00000020652	Cenpo	840.676	0.677593	0.12331	4.24042e-07	6.37259	0.494175	0.114629	7.78759e-05	4.1086	-0.183418	0.124721	0.415572	0.381353
ENSMUSG00000020653	Klf11	1723.94	-1.85737	0.191607	2.49144e-20	19.6035	-1.59142	0.178226	1.23767e-17	16.9074	0.265945	0.19062	0.452126	0.34474
ENSMUSG00000020656	Grhl1	401.773	-1.70725	0.654525	0.0264695	1.57725	-1.54091	0.623434	0.0325655	1.48724	0.16634	0.653985	0.940142	0.0268065
ENSMUSG00000020658	Efr3b	1277.15	0.675234	0.143361	1.85992e-05	4.73051	1.23866	0.134202	8.78641e-19	18.0562	0.563424	0.145107	0.0016137	2.79218
ENSMUSG00000020672	Sntg2	37.152	-1.95226	0.491885	0.000383843	3.41585	-2.3945	0.464923	1.69815e-06	5.77002	-0.442233	0.467809	0.67174	0.172799
ENSMUSG00000020676	Ccl11	2.82057	-2.37049	0.839832	0.015284	1.81576	-1.71267	0.8385	0.0837995	1.07676	0.657821	0.837209	0.749424	0.125272
ENSMUSG00000020679	Hnf1b	363.095	-3.09206	0.435668	2.93258e-11	10.5328	-4.90181	0.408576	3.47427e-31	30.4591	-1.80975	0.419375	0.000314508	3.50237
ENSMUSG00000020680	Taf15	6491.94	0.562862	0.102259	4.04019e-07	6.3936	0.744462	0.0949222	8.19778e-14	13.0863	0.1816	0.102567	0.282688	0.548693
ENSMUSG00000020681	Ace	67.0731	-0.758096	0.506378	0.242589	0.61513	-1.12375	0.476595	0.042578	1.37081	-0.365651	0.503187	0.774646	0.110897
ENSMUSG00000020682	Mmp28	78.7783	1.68351	0.542692	0.00699328	2.15532	1.69545	0.513217	0.00316635	2.49944	0.0119377	0.548809	0.99444	0.00242124
ENSMUSG00000020684	Rasl10b	217.393	1.0376	0.288999	0.00148558	2.8281	0.133888	0.266658	0.722051	0.141432	-0.90371	0.290105	0.017778	1.75012
ENSMUSG00000020687	Cdc27	6227.11	0.997149	0.0905517	4.74318e-26	25.3239	0.884768	0.083972	3.09835e-24	23.5089	-0.112381	0.0909465	0.528892	0.276633
ENSMUSG00000020689	Itgb3	227.379	1.42547	0.411166	0.00225064	2.64769	1.3639	0.385015	0.0014349	2.84318	-0.0615739	0.413927	0.967104	0.0145269
ENSMUSG00000020695	Mrc2	4218.49	1.19047	0.226462	1.4003e-06	5.85378	0.819127	0.210228	0.000402099	3.39567	-0.371344	0.226663	0.340723	0.467598
ENSMUSG00000020696	Rffl	1604.06	-0.7889	0.300017	0.0250878	1.60054	-0.0747191	0.279555	0.856723	0.0671596	0.714181	0.300127	0.10162	0.993019
ENSMUSG00000020698	Cct6b	18.854	-1.54164	0.3783	0.000257055	3.58997	-1.11663	0.37272	0.0080714	2.09305	0.425009	0.355363	0.548993	0.260433
ENSMUSG00000020700	Map3k3	2260.48	0.665318	0.0938474	3.08635e-11	10.5106	0.393582	0.0870116	3.16789e-05	4.49923	-0.271737	0.0944531	0.0331005	1.48016
ENSMUSG00000020701	Tmem132e	95.4038	0.918403	0.382968	0.043779	1.35873	-0.687134	0.350275	0.098603	1.00611	-1.60554	0.381725	0.000483059	3.316
ENSMUSG00000020704	Asic2	132.087	-1.75543	0.530861	0.00376073	2.42473	-1.17921	0.501724	0.0433082	1.36343	0.576214	0.528818	0.601901	0.220475
ENSMUSG00000020707	Rnf135	99.2071	2.22398	0.420801	1.21634e-06	5.91494	1.5586	0.390418	0.00027987	3.55304	-0.665382	0.427459	0.377193	0.423437
ENSMUSG00000020708	Psmc5	6129.17	0.782871	0.0802122	1.34624e-20	19.8709	0.878264	0.074516	4.02564e-30	29.3952	0.0953937	0.0806768	0.555547	0.255279
ENSMUSG00000020712	Tcam1	24.0729	-0.915765	0.3728	0.0382159	1.41776	-1.25344	0.351736	0.00133396	2.87486	-0.337679	0.354373	0.668016	0.175213
ENSMUSG00000020722	Cacng1	43.9519	-1.44296	0.654291	0.0673819	1.17146	-5.86397	0.58971	1.12049e-21	20.9506	-4.42101	0.537287	2.63448e-14	13.5793
ENSMUSG00000020723	Cacng4	429.903	-1.01894	0.312139	0.00428724	2.36782	-0.893236	0.291313	0.00655059	2.18372	0.125709	0.31135	0.897934	0.0467557
ENSMUSG00000020728	Cep112	300.672	0.750134	0.222354	0.00303693	2.51756	0.01477	0.205112	0.962923	0.0164084	-0.735364	0.223193	0.0107223	1.96971
ENSMUSG00000020732	Rab37	139.72	-2.12751	0.430929	6.57347e-06	5.18221	-1.15147	0.406829	0.0128921	1.88968	0.976035	0.427805	0.122557	0.911663
ENSMUSG00000020733	Slc9a3r1	3033.12	0.0934068	0.215113	0.772749	0.111962	0.774971	0.200014	0.000435073	3.36144	0.681564	0.21545	0.0155534	1.80817
ENSMUSG00000020734	Grin2c	80.7963	-0.553215	0.629968	0.52767	0.277638	-2.26583	0.595841	0.000568544	3.24524	-1.71261	0.625441	0.0464885	1.33265
ENSMUSG00000020738	Sumo2	1754.51	0.75948	0.253602	0.0095329	2.02078	0.905982	0.235876	0.000493685	3.30655	0.146502	0.254092	0.836313	0.0776313
ENSMUSG00000020739	Nup85	4815.44	0.710452	0.0986375	1.43107e-11	10.8443	0.689787	0.091536	8.09506e-13	12.0918	-0.0206643	0.0990327	0.952038	0.0213458
ENSMUSG00000020758	Itgb4	1187.17	-2.57537	0.265863	2.6547e-20	19.576	-2.68747	0.247594	1.14388e-25	24.9416	-0.112105	0.263422	0.891739	0.0497624
ENSMUSG00000020766	Galk1	4830.99	-0.326838	0.147571	0.066022	1.18031	-0.745415	0.136799	3.71254e-07	6.43033	-0.418577	0.147466	0.0365361	1.43728
ENSMUSG00000020773	Trim47	71.3116	1.12369	0.358912	0.00642611	2.19205	1.35384	0.34013	0.000292494	3.53388	0.230154	0.369732	0.817893	0.0873038
ENSMUSG00000020799	Tekt1	111.581	-0.271155	0.228113	0.371561	0.42997	0.747023	0.223288	0.00277053	2.55744	1.01818	0.236909	0.000339116	3.46965
ENSMUSG00000020805	Slc13a5	14.2423	-2.87339	0.629887	3.55718e-05	4.44889	-2.83984	0.609101	1.71502e-05	4.76573	0.0335527	0.568568	0.987555	0.00543888
ENSMUSG00000020811	Wscd1	748.184	0.72477	0.217685	0.00350014	2.45591	0.0471934	0.201603	0.87381	0.0585832	-0.677576	0.218064	0.0181339	1.74151
ENSMUSG00000020823	Sec14l1	4587.3	0.649379	0.100742	1.95353e-09	8.70918	0.223641	0.0932821	0.0388252	1.41089	-0.425738	0.100953	0.00046256	3.33483
ENSMUSG00000020828	Pld2	643.106	-0.576355	0.146649	0.000443947	3.35267	-0.824604	0.136418	1.39601e-08	7.85511	-0.248249	0.145651	0.309752	0.508986
ENSMUSG00000020830	Vmo1	6.36636	1.81112	0.629375	0.0131976	1.8795	1.91351	0.616748	0.00587965	2.23065	0.102385	0.681759	0.966943	0.0145989
ENSMUSG00000020836	Coro6	25.6836	0.500716	0.451832	0.409519	0.387726	-2.37211	0.370551	1.65604e-09	8.78093	-2.87282	0.421083	6.39893e-10	9.19389
ENSMUSG00000020840	Blmh	7410.88	0.631848	0.0752609	2.01609e-15	14.6955	0.720823	0.0698925	2.94048e-23	22.5316	0.0889751	0.0756157	0.557888	0.253453
ENSMUSG00000020841	Cpd	8105.41	0.169415	0.168024	0.459157	0.338039	0.674783	0.155941	7.2912e-05	4.1372	0.505369	0.16817	0.0239609	1.6205
ENSMUSG00000020847	Rph3al	292.873	-0.348747	0.26092	0.3061	0.514137	-0.798679	0.242535	0.00327221	2.48516	-0.449932	0.259878	0.29818	0.525522
ENSMUSG00000020848	Doc2b	415.682	-2.60985	0.356154	6.11427e-12	11.2137	-2.50959	0.333181	8.29774e-13	12.081	0.100261	0.351733	0.932591	0.0303087
ENSMUSG00000020871	Dlx4	29.8307	-1.47958	0.500249	0.0105907	1.97508	-0.000605148	0.487711	0.999473	0.000229144	1.47898	0.50455	0.0288319	1.54013
ENSMUSG00000020873	Slc35b1	1955.44	0.742183	0.112185	6.80185e-10	9.16737	0.820393	0.104415	7.34833e-14	13.1338	0.0782102	0.113161	0.791082	0.101778
ENSMUSG00000020875	Hoxb9	651.702	-6.34242	0.54759	9.57657e-29	28.0188	-8.57625	0.525613	2.78358e-57	56.5554	-2.23384	0.459895	3.21152e-05	4.49329
ENSMUSG00000020877	Scrn2	847.235	0.964842	0.179833	8.20544e-07	6.0859	0.929216	0.167281	2.12445e-07	6.67275	-0.0356253	0.181314	0.955405	0.0198126
ENSMUSG00000020878	Lrrc46	80.8106	-0.128577	0.269697	0.748809	0.125629	-0.829053	0.248718	0.00288301	2.54015	-0.700477	0.265927	0.0590289	1.22894
ENSMUSG00000020882	Cacnb1	491.45	-0.160384	0.274904	0.690701	0.16071	-0.787681	0.255348	0.00619412	2.20802	-0.627297	0.274354	0.121691	0.91474
ENSMUSG00000020883	Fbxl20	3405.66	-0.672325	0.14873	4.24088e-05	4.37254	-0.302326	0.138164	0.0619879	1.20769	0.369998	0.148747	0.0812234	1.09032
ENSMUSG00000020886	Dlg4	2851.66	-0.7439	0.190796	0.000497382	3.30331	-0.457703	0.177239	0.024778	1.60593	0.286197	0.190754	0.402493	0.395241
ENSMUSG00000020887	A230052G05Rik	70.5693	-1.33906	0.266006	4.15295e-06	5.38164	-0.866842	0.255872	0.00241059	2.61788	0.472219	0.259839	0.264186	0.57809
ENSMUSG00000020889	Nr1d1	136.992	-1.11713	0.190207	5.51665e-08	7.25832	-1.54525	0.177876	9.52614e-17	16.0211	-0.428123	0.179887	0.101547	0.993334
ENSMUSG00000020891	Alox8	6.41225	1.94965	0.607925	0.00510407	2.29208	1.97444	0.593545	0.00294378	2.53109	0.0247947	0.667237	0.992275	0.00336798
ENSMUSG00000020892	Aloxe3	30.8548	-1.9651	0.389992	4.05822e-06	5.39166	-2.02254	0.372725	4.1785e-07	6.37898	-0.057443	0.356002	0.964968	0.0154872
ENSMUSG00000020893	Per1	1545.57	-0.555766	0.117172	1.60339e-05	4.79496	-0.709682	0.108903	8.16991e-10	9.08778	-0.153915	0.116775	0.488294	0.311319
ENSMUSG00000020894	Vamp2	2095.22	-0.753929	0.131032	1.0751e-07	6.96855	-0.924824	0.121656	4.98046e-13	12.3027	-0.170895	0.130602	0.493124	0.307044
ENSMUSG00000020895	Tmem107	498.785	-0.351197	0.207391	0.176824	0.75246	-0.780859	0.192544	0.000218922	3.65971	-0.429662	0.206624	0.175264	0.756308
ENSMUSG00000020897	Aurkb	4087.05	0.61805	0.136747	4.25334e-05	4.37127	0.362909	0.126769	0.011771	1.92919	-0.25514	0.136965	0.248221	0.605161
ENSMUSG00000020901	Pik3r5	137.277	0.63745	0.200482	0.00554416	2.25616	0.604759	0.188651	0.00430575	2.36595	-0.0326904	0.206355	0.965589	0.0152075
ENSMUSG00000020902	Ntn1	3394.79	0.0858828	0.439683	0.900245	0.0456394	-2.97749	0.411188	6.63958e-12	11.1779	-3.06337	0.439309	2.40268e-10	9.6193
ENSMUSG00000020904	Cfap52	30.8646	-0.600016	0.545981	0.413882	0.383124	-2.64842	0.502375	9.25759e-07	6.0335	-2.0484	0.522637	0.0014192	2.84796
ENSMUSG00000020908	Myh3	4546.36	-2.41337	0.601002	0.00032251	3.49146	-7.8578	0.56862	3.20978e-41	40.4935	-5.44443	0.595287	1.37121e-17	16.8629
ENSMUSG00000020911	Krt19	4260.03	-1.14464	0.352802	0.00455568	2.34145	-3.51697	0.328712	5.78447e-25	24.2377	-2.37233	0.352168	1.1241e-09	8.9492
ENSMUSG00000020914	Top2a	32069	0.674853	0.133816	3.97522e-06	5.40064	0.483983	0.124016	0.000392859	3.40576	-0.19087	0.133849	0.437698	0.358825
ENSMUSG00000020923	Ubtf	7975.56	0.843813	0.0802428	8.03196e-24	23.0952	0.989778	0.0745163	4.11008e-38	37.3861	0.145965	0.0806381	0.266814	0.573791
ENSMUSG00000020926	Adam11	1178.11	0.90738	0.249853	0.00129135	2.88896	1.27812	0.232741	2.97502e-07	6.52651	0.370737	0.25088	0.412807	0.384253
ENSMUSG00000020929	Eftud2	9797.35	0.592623	0.123261	1.19367e-05	4.92311	0.755563	0.114314	4.57114e-10	9.33998	0.16294	0.123431	0.48721	0.312284
ENSMUSG00000020930	Ccdc103	84.8479	-0.0056147	0.25194	0.99074	0.00404029	-1.01182	0.22922	5.06973e-05	4.29502	-1.0062	0.246612	0.000786388	3.10436
ENSMUSG00000020935	Dcakd	7081.06	1.03866	0.124885	3.71556e-15	14.43	1.00882	0.115808	7.84038e-17	16.1057	-0.0298404	0.125166	0.943907	0.0250709
ENSMUSG00000020937	Plcd3	267.378	-2.16843	0.274864	1.03862e-13	12.9835	-2.33883	0.257158	2.90165e-18	17.5374	-0.170399	0.267116	0.813083	0.0898649
ENSMUSG00000020941	Map3k14	607.36	-0.678091	0.260004	0.0264898	1.57692	-1.06066	0.241768	5.67448e-05	4.24607	-0.382573	0.259155	0.413459	0.383567
ENSMUSG00000020950	Foxg1	976.856	0.606953	0.458706	0.312102	0.505703	1.78426	0.430679	0.000154506	3.81105	1.1773	0.459565	0.0694086	1.15859
ENSMUSG00000020953	Coch	51.9939	0.473792	0.385309	0.352849	0.452411	1.46472	0.374846	0.000385633	3.41383	0.99093	0.401479	0.0846928	1.07215
ENSMUSG00000020955	Ap4s1	412.785	1.14503	0.119626	7.65536e-20	19.116	1.32337	0.113776	2.41153e-29	28.6177	0.178341	0.126011	0.442738	0.353853
ENSMUSG00000020963	Tshr	22.3622	-1.42624	0.605607	0.0483564	1.31555	-2.71051	0.570262	1.13773e-05	4.94396	-1.28426	0.576939	0.135971	0.866555
ENSMUSG00000020964	Sel1l	5533.24	0.304887	0.117352	0.0271454	1.5663	-0.303712	0.108657	0.0141842	1.84819	-0.608599	0.117363	6.98608e-06	5.15577
ENSMUSG00000020973	Dnaaf2	220.318	0.705669	0.164883	0.000114716	3.94038	0.681496	0.154977	5.44617e-05	4.26391	-0.0241727	0.169798	0.968116	0.0140725
ENSMUSG00000020974	Pole2	755.696	1.46626	0.128682	7.75672e-28	27.1103	1.05589	0.118873	1.84467e-17	16.7341	-0.410371	0.131184	0.0171569	1.76556
ENSMUSG00000020978	Klhdc2	5638.32	0.628786	0.130672	1.17134e-05	4.93132	0.903651	0.121301	1.50098e-12	11.8236	0.274865	0.130994	0.170276	0.768848
ENSMUSG00000021007	Spata7	778.812	-0.611372	0.130707	2.14671e-05	4.66823	-0.460807	0.122245	0.000641245	3.19298	0.150565	0.130476	0.569936	0.244174
ENSMUSG00000021009	Ptpn21	1396.2	-0.547371	0.182485	0.00940391	2.02669	-0.793341	0.169429	1.56662e-05	4.80504	-0.24597	0.182149	0.473322	0.324844
ENSMUSG00000021010	Npas3	258.742	-0.754908	0.341648	0.0667656	1.17545	-0.749274	0.31926	0.0436487	1.36003	0.00563438	0.340839	0.995844	0.00180853
ENSMUSG00000021018	Polr2h	1667.44	0.414659	0.182127	0.0576197	1.23943	0.606035	0.169331	0.00126474	2.898	0.191376	0.182696	0.624722	0.204313
ENSMUSG00000021025	Nfkbia	2014.04	-1.04196	0.246471	0.000141626	3.84886	-1.50881	0.228997	5.2056e-10	9.28353	-0.466846	0.245985	0.235684	0.627671
ENSMUSG00000021037	Ahsa1	4964.06	0.831784	0.101969	1.32664e-14	13.8772	0.832934	0.0946286	3.66803e-17	16.4356	0.00114934	0.102395	0.997715	0.000993586
ENSMUSG00000021047	Nova1	430.411	1.86385	0.230385	2.23332e-14	13.651	0.493973	0.210429	0.0435929	1.36058	-1.36988	0.231624	1.58316e-07	6.80048
ENSMUSG00000021056	Tex21	12.1571	-3.31188	0.666181	5.57155e-06	5.25402	-2.82677	0.650464	6.75336e-05	4.17048	0.485114	0.596975	0.737316	0.132347
ENSMUSG00000021062	Rab15	2773.57	-0.964697	0.260629	0.00101063	2.99541	-0.918793	0.242321	0.000591779	3.22784	0.045904	0.260471	0.961422	0.017086
ENSMUSG00000021065	Fut8	1432.5	1.04259	0.230445	4.17891e-05	4.37894	0.323844	0.213672	0.217572	0.662398	-0.718746	0.230759	0.0177948	1.74971
ENSMUSG00000021067	Sav1	1513.44	0.610356	0.121125	4.05435e-06	5.39208	0.355449	0.112351	0.00488985	2.3107	-0.254907	0.121787	0.171559	0.765587
ENSMUSG00000021068	Nin	2324.78	0.821923	0.172001	1.36649e-05	4.86439	0.95614	0.159797	1.99116e-08	7.70089	0.134218	0.172597	0.753629	0.122843
ENSMUSG00000021069	Pygl	1876.84	-2.21738	0.20134	4.7347e-26	25.3247	-3.15324	0.186971	3.84715e-61	60.4149	-0.935857	0.198791	6.21137e-05	4.20681
ENSMUSG00000021070	Bdkrb2	200.951	-2.51127	0.46372	6.35768e-07	6.1967	-3.37053	0.435443	1.77271e-13	12.7514	-0.859263	0.453927	0.23724	0.624812
ENSMUSG00000021087	Rtn1	1381.96	0.791594	0.355295	0.0641767	1.19262	1.82455	0.332034	2.92195e-07	6.53433	1.03296	0.356192	0.0313016	1.50443
ENSMUSG00000021090	Lrrc9	168.103	-1.42654	0.276958	2.35263e-06	5.62845	-1.92134	0.258367	1.64935e-12	11.7827	-0.4948	0.269165	0.256825	0.590363
ENSMUSG00000021091	Serpina3n	30.7907	-3.12213	0.589544	1.15541e-06	5.93726	-1.74023	0.570403	0.00685299	2.16412	1.3819	0.570043	0.092755	1.03266
ENSMUSG00000021094	Dhrs7	403.681	-1.3078	0.316087	0.000202542	3.69348	-1.76347	0.294553	1.95031e-08	7.7099	-0.455676	0.313734	0.425274	0.371331
ENSMUSG00000021095	Gsc	53.825	0.763883	0.455266	0.181519	0.741079	2.81584	0.457856	7.53158e-09	8.12311	2.05195	0.486459	0.000460995	3.3363
ENSMUSG00000021097	Clmn	2326.02	0.174803	0.188873	0.503024	0.298411	-0.656162	0.175012	0.000691535	3.16019	-0.830965	0.188753	0.000222334	3.65299
ENSMUSG00000021116	Eif2s1	5947.52	0.617205	0.136017	3.93971e-05	4.40454	0.533259	0.126129	0.000109764	3.95954	-0.0839461	0.136209	0.819738	0.0863248
ENSMUSG00000021118	Plek2	97.7146	-0.194301	0.241216	0.566628	0.246702	0.690622	0.235103	0.00956185	2.01946	0.884923	0.249888	0.00506091	2.29577
ENSMUSG00000021125	Arg2	417.8	-0.0672127	0.349907	0.901971	0.0448075	2.294	0.331983	6.39597e-11	10.1941	2.36121	0.35514	1.99486e-09	8.70009
ENSMUSG00000021127	Zfp36l1	4922.98	-0.615618	0.179424	0.00252537	2.59768	-0.476924	0.166527	0.0117379	1.93041	0.138694	0.179394	0.755652	0.121678
ENSMUSG00000021130	Galnt16	749.015	0.72202	0.245437	0.0110562	1.95639	1.41648	0.229485	6.6185e-09	8.17924	0.694459	0.247346	0.0394118	1.40437
ENSMUSG00000021131	Erh	2884.5	0.669391	0.228589	0.0114723	1.94035	0.806987	0.212405	0.000575902	3.23965	0.137596	0.228897	0.825869	0.0830889
ENSMUSG00000021133	Susd6	4546.93	-1.33518	0.131323	2.63091e-22	21.5799	-1.20594	0.121904	1.84301e-21	20.7345	0.129236	0.130988	0.652199	0.18562
ENSMUSG00000021134	Srsf5	14259.3	-0.601415	0.137605	7.91456e-05	4.10157	-0.599875	0.127572	1.43365e-05	4.84356	0.00153949	0.137579	0.997715	0.000993586
ENSMUSG00000021135	Slc10a1	8.87134	-1.32264	0.572251	0.0532867	1.27338	-1.38005	0.551362	0.0301272	1.52104	-0.0574048	0.543253	0.978115	0.00961029
ENSMUSG00000021136	Smoc1	2570.36	-0.272938	0.292441	0.499038	0.301866	-0.906965	0.271985	0.00287061	2.54203	-0.634026	0.292315	0.150585	0.82222
ENSMUSG00000021139	Gm20498	15.5178	1.91054	0.45558	0.000162401	3.78941	1.02182	0.403905	0.0281867	1.54996	-0.888726	0.478926	0.250907	0.600488
ENSMUSG00000021144	Mta1	6957.16	0.695419	0.152676	3.66135e-05	4.43636	0.497214	0.14156	0.00158989	2.79863	-0.198205	0.152813	0.498782	0.302089
ENSMUSG00000021176	Efcab11	423.208	1.23914	0.170986	1.06017e-11	10.9746	1.09825	0.159213	6.9284e-11	10.1594	-0.14089	0.174509	0.739512	0.131055
ENSMUSG00000021178	Psmc1	6609.86	0.848023	0.179759	1.80095e-05	4.7445	1.01278	0.166823	1.1975e-08	7.92172	0.164756	0.17997	0.686709	0.163227
ENSMUSG00000021182	Ccdc88c	4701.14	-0.62525	0.265758	0.0486164	1.31322	0.229275	0.247184	0.478592	0.320034	0.854525	0.265852	0.0134143	1.87243
ENSMUSG00000021185	9030617O03Rik	214.422	-3.62714	0.50104	1.11668e-11	10.9521	0.190526	0.482051	0.783284	0.106081	3.81766	0.504137	3.69971e-12	11.4318
ENSMUSG00000021190	Lgmn	2252.54	-0.728817	0.100409	9.82527e-12	11.0077	-0.194765	0.093839	0.0784639	1.10533	0.534052	0.100549	3.73924e-06	5.42722
ENSMUSG00000021196	Pfkp	10248.4	-4.81139	0.226433	1.25806e-96	95.9003	-5.05981	0.210517	3.86512e-124	123.413	-0.24842	0.224516	0.593484	0.226591
ENSMUSG00000021198	Unc79	43.7567	-0.208909	0.459138	0.760764	0.11875	-1.00233	0.428035	0.0441639	1.35493	-0.79342	0.454627	0.292667	0.533626
ENSMUSG00000021200	Asb2	106.201	-0.917923	0.577956	0.210303	0.677154	-4.69029	0.533891	4.23344e-17	16.3733	-3.77236	0.5513	5.67686e-10	9.24589
ENSMUSG00000021209	Ppp4r4	301.106	0.532538	0.169578	0.00624795	2.20426	-0.347809	0.155076	0.05518	1.25822	-0.880348	0.169563	6.78293e-06	5.16858
ENSMUSG00000021211	Akr1c12	6.86513	1.56577	0.713666	0.0688913	1.16184	-0.561951	0.640061	0.506104	0.29576	-2.12773	0.711173	0.0247458	1.6065
ENSMUSG00000021213	Akr1c13	31.9407	-0.233264	0.6146	0.802554	0.0955259	-2.40546	0.571728	0.000119054	3.92425	-2.1722	0.600989	0.00399439	2.39855
ENSMUSG00000021215	Net1	5875.96	-0.749037	0.142639	1.43958e-06	5.84177	-1.28483	0.13221	9.79951e-21	20.0088	-0.535798	0.14241	0.00244214	2.61223
ENSMUSG00000021217	Tshz3	680.532	-1.00379	0.273461	0.00112494	2.94887	-2.05855	0.253909	1.05997e-14	13.9747	-1.05476	0.271476	0.00159958	2.79599
ENSMUSG00000021219	Rgs6	66.9169	-0.838827	0.536682	0.219119	0.65932	0.797461	0.514022	0.205559	0.687063	1.63629	0.542012	0.0231493	1.63546
ENSMUSG00000021222	Dcaf4	1418.64	-0.930152	0.171566	6.17125e-07	6.20963	-0.810102	0.159552	2.4313e-06	5.61416	0.120049	0.171167	0.787213	0.103908
ENSMUSG00000021223	Papln	151.396	-2.81807	0.743018	0.000732593	3.13514	-1.74438	0.716937	0.0356986	1.44735	1.07369	0.74154	0.427631	0.368931
ENSMUSG00000021226	Acot2	295.519	-0.479347	0.217604	0.0677109	1.16934	-0.67762	0.20276	0.00280273	2.55242	-0.198273	0.216641	0.686828	0.163152
ENSMUSG00000021238	Aldh6a1	1156.08	-0.55354	0.226758	0.03963	1.40198	-1.01432	0.210562	8.43363e-06	5.07399	-0.460775	0.226281	0.188557	0.724558
ENSMUSG00000021239	Vsx2	11.1876	-1.06939	0.804231	0.309014	0.510022	-4.44067	0.758772	4.18562e-08	7.37824	-3.37128	0.746762	0.000141628	3.84885
ENSMUSG00000021240	Abcd4	778.622	-0.753906	0.165144	3.50887e-05	4.45483	-0.661855	0.153934	8.16505e-05	4.08804	0.0920511	0.164645	0.842447	0.0744576
ENSMUSG00000021242	Npc2	10923.3	-0.896356	0.0917179	1.19177e-20	19.9238	-0.989533	0.0850332	2.27162e-29	28.6437	-0.0931767	0.0915813	0.636593	0.196138
ENSMUSG00000021250	Fos	8825.36	-8.03935	0.22426	5.05804e-277	276.296	-8.66322	0.211994	0	#NUM!	-0.623879	0.197028	0.0154256	1.81176
ENSMUSG00000021255	Esrrb	523.509	-3.34737	0.54266	1.03015e-08	7.9871	-3.17896	0.51202	5.3355e-09	8.27283	0.168402	0.539559	0.925463	0.033641
ENSMUSG00000021256	Vash1	1763.27	1.19406	0.199491	2.97071e-08	7.52714	1.55036	0.185676	1.53356e-15	14.8143	0.356306	0.20056	0.280119	0.552658
ENSMUSG00000021257	Angel1	848.465	0.655339	0.115918	1.8508e-07	6.73264	0.901509	0.108907	2.73661e-15	14.5628	0.246169	0.118299	0.174985	0.756999
ENSMUSG00000021259	Cyp46a1	87.2438	-0.577573	0.324331	0.152531	0.816643	-2.50586	0.293462	3.26343e-16	15.4863	-1.92829	0.307394	1.96203e-08	7.7073
ENSMUSG00000021260	Hhipl1	74.1526	1.3502	0.354362	0.00068704	3.16302	-0.970062	0.309968	0.00542116	2.26591	-2.32027	0.351101	2.56741e-09	8.5905
ENSMUSG00000021263	Degs2	28.5007	-0.328094	0.372391	0.526448	0.278645	-0.867404	0.34662	0.030168	1.52045	-0.539309	0.364555	0.411955	0.38515
ENSMUSG00000021265	Slc25a29	237.94	0.381609	0.185409	0.0912739	1.03965	0.831082	0.17622	1.34653e-05	4.87078	0.449473	0.19041	0.10577	0.975636
ENSMUSG00000021266	Wars	4190.36	0.664932	0.0946649	4.80939e-11	10.3179	0.727114	0.0879389	2.94379e-15	14.5311	0.0621822	0.0951622	0.807477	0.09287
ENSMUSG00000021268	Meg3	7851.92	-0.829626	0.195996	0.00013849	3.85858	-2.45859	0.181722	1.60919e-39	38.7934	-1.62897	0.195669	1.21934e-14	13.9139
ENSMUSG00000021270	Hsp90aa1	21395.9	0.872582	0.274424	0.00554327	2.25623	1.00928	0.255133	0.000320987	3.49351	0.136696	0.274464	0.867553	0.0617042
ENSMUSG00000021278	Amn	21.0275	-1.06169	0.35508	0.00966604	2.01475	-0.890848	0.344896	0.0247438	1.60653	0.170842	0.341119	0.866537	0.062213
ENSMUSG00000021281	Tnfaip2	1146.46	-1.44925	0.500781	0.0125945	1.89982	-0.657637	0.47082	0.260709	0.583844	0.791612	0.500688	0.365693	0.436884
ENSMUSG00000021285	Ppp1r13b	953.86	-0.216835	0.248034	0.529827	0.275866	-0.698426	0.230388	0.00726011	2.13906	-0.48159	0.247775	0.21964	0.658289
ENSMUSG00000021298	Gpr132	15.3755	-3.22052	0.567725	1.6737e-07	6.77632	-3.52099	0.550911	1.76616e-09	8.75297	-0.300466	0.442984	0.797608	0.0982105
ENSMUSG00000021301	Hecw1	78.6143	-0.331211	0.421621	0.577416	0.238511	1.46542	0.408244	0.001219	2.914	1.79663	0.433091	0.000608982	3.2154
ENSMUSG00000021303	Gng4	11.3956	-3.09408	0.601526	2.43702e-06	5.61314	-3.56543	0.584156	9.86762e-09	8.00579	-0.471347	0.452337	0.627127	0.202645
ENSMUSG00000021306	Gpr137b	812.995	-1.05523	0.158687	5.48862e-10	9.26054	-0.809995	0.148159	3.38328e-07	6.47066	0.245235	0.157904	0.378552	0.421875
ENSMUSG00000021313	Ryr2	248.169	-0.803195	0.468454	0.170828	0.767441	-3.26849	0.43657	1.15296e-12	11.9382	-2.46529	0.46248	3.39793e-06	5.46879
ENSMUSG00000021314	Amph	606.567	-0.104149	0.325787	0.835598	0.0780025	1.88556	0.306691	7.62219e-09	8.11792	1.98971	0.328711	7.19019e-08	7.14326
ENSMUSG00000021318	Gli3	6134.14	0.397133	0.1484	0.0223582	1.65056	0.606789	0.137699	5.23454e-05	4.28112	0.209656	0.148594	0.444986	0.351654
ENSMUSG00000021319	Sfrp4	13.9014	-1.82205	0.617554	0.0108086	1.96623	-1.65168	0.594308	0.014818	1.82921	0.170372	0.595754	0.932415	0.0303905
ENSMUSG00000021356	Irf4	25.3059	-2.11991	0.666946	0.00556126	2.25483	-2.31292	0.63871	0.0010914	2.96202	-0.193016	0.650744	0.929992	0.0315208
ENSMUSG00000021359	Tfap2a	680.349	-2.24326	0.535736	0.000166479	3.77864	-2.79533	0.504771	2.32975e-07	6.63269	-0.552069	0.534258	0.630763	0.200134
ENSMUSG00000021360	Gcnt2	456.122	-1.04478	0.375407	0.016927	1.77142	-1.75236	0.35028	3.50729e-06	5.45503	-0.707573	0.373857	0.237317	0.624671
ENSMUSG00000021363	Mak	289.187	-0.71067	0.301097	0.0477825	1.32073	-1.89646	0.279092	1.37507e-10	9.86168	-1.18579	0.297579	0.00111462	2.95287
ENSMUSG00000021364	Elovl2	1394.68	1.70482	0.310692	4.4146e-07	6.35511	1.95125	0.289615	2.00732e-10	9.69738	0.246434	0.311726	0.747307	0.126501
ENSMUSG00000021365	Nedd9	3075.39	-0.386729	0.328399	0.376437	0.424307	-1.11364	0.305821	0.00101577	2.99321	-0.72691	0.328271	0.138913	0.857258
ENSMUSG00000021367	Edn1	303.12	-2.17322	0.699373	0.00688703	2.16197	-3.66423	0.669436	3.27369e-07	6.48496	-1.49101	0.696671	0.15855	0.799835
ENSMUSG00000021373	Cap2	532.241	-0.0550918	0.321998	0.913766	0.0391652	-1.85556	0.298367	5.01682e-09	8.29957	-1.80047	0.320431	7.88549e-07	6.10317
ENSMUSG00000021377	Dek	11055	0.809577	0.0908983	2.77809e-17	16.5563	0.792615	0.084274	1.80236e-19	18.7442	-0.0169623	0.0911052	0.958588	0.0183681
ENSMUSG00000021379	Id4	1593.13	-1.52802	0.327497	2.25807e-05	4.64626	-0.388482	0.305521	0.312341	0.505372	1.13954	0.327478	0.00613601	2.21211
ENSMUSG00000021381	Barx1	62.3612	-3.90797	0.5157	1.04729e-12	11.9799	-2.28567	0.496282	2.2045e-05	4.65669	1.62229	0.4906	0.010388	1.98347
ENSMUSG00000021384	Susd3	60.6866	-0.301067	0.220793	0.295037	0.530124	0.986577	0.231346	9.45414e-05	4.02438	1.28764	0.241865	3.51301e-06	5.45432
ENSMUSG00000021388	Aspn	18.6417	-4.30289	0.591827	9.07675e-12	11.0421	-2.51831	0.591353	9.68456e-05	4.01392	1.78458	0.504066	0.00507281	2.29475
ENSMUSG00000021391	Cenpp	474.533	1.05951	0.15454	1.45839e-10	9.83613	0.891954	0.143812	5.54988e-09	8.25572	-0.167558	0.157481	0.61558	0.210716
ENSMUSG00000021396	Nxnl2	35.9321	-1.39224	0.393181	0.00175764	2.75507	-1.93077	0.369197	1.14475e-06	5.94129	-0.538533	0.369863	0.423108	0.373549
ENSMUSG00000021403	Serpinb9b	23.5775	-3.76878	0.715123	1.31131e-06	5.88229	-3.37854	0.693036	6.42323e-06	5.19225	0.390241	0.674436	0.835396	0.0781076
ENSMUSG00000021411	Pxdc1	157.967	-1.06123	0.310428	0.00263011	2.58003	-0.741068	0.291625	0.0274446	1.56154	0.320157	0.308836	0.629677	0.200882
ENSMUSG00000021414	Fam217a	20.94	2.87908	0.521527	3.72404e-07	6.42899	3.87269	0.554534	3.87765e-11	10.4114	0.993605	0.612721	0.348216	0.458152
ENSMUSG00000021432	Slc35b3	912.162	-0.600059	0.18644	0.004927	2.30742	-0.755866	0.173291	6.31346e-05	4.19973	-0.155807	0.185974	0.72541	0.139416
ENSMUSG00000021453	Gadd45g	1530.79	-0.824062	0.348168	0.047081	1.32715	-0.893327	0.324651	0.0159534	1.79715	-0.0692651	0.347985	0.955104	0.0199494
ENSMUSG00000021456	Fbp2	18.3166	-2.1439	0.674055	0.00552819	2.25742	-2.36045	0.646873	0.000987984	3.00525	-0.216552	0.651517	0.919795	0.036309
ENSMUSG00000021457	Syk	839.352	-0.696467	0.315263	0.0668284	1.17504	1.48968	0.295931	3.01475e-06	5.52075	2.18615	0.317168	4.09082e-10	9.38819
ENSMUSG00000021458	2010111I01Rik	1718.08	-1.08027	0.195629	3.69409e-07	6.43249	-0.20786	0.182217	0.371568	0.429962	0.872413	0.195721	0.000179336	3.74633
ENSMUSG00000021461	Fancc	522.227	1.16729	0.125438	8.27431e-19	18.0823	1.1452	0.117506	7.57956e-21	20.1204	-0.0220914	0.129582	0.963205	0.0162813
ENSMUSG00000021464	Ror2	3027.05	-0.056129	0.132729	0.778439	0.108775	0.627485	0.123588	2.43235e-06	5.61397	0.683614	0.133224	9.10137e-06	5.04089
ENSMUSG00000021466	Ptch1	8426.23	-0.435989	0.25592	0.174094	0.759216	-1.66508	0.237726	3.3794e-11	10.4712	-1.22909	0.255805	4.04717e-05	4.39285
ENSMUSG00000021469	Msx2	873.399	2.58804	0.405293	2.83393e-09	8.54761	3.10343	0.379991	6.61998e-15	14.1791	0.515396	0.407775	0.514267	0.288811
ENSMUSG00000021476	Habp4	1045.52	0.380835	0.196071	0.114377	0.941661	-0.396148	0.181511	0.0627555	1.20235	-0.776984	0.196029	0.0012059	2.91869
ENSMUSG00000021477	Ctsl	9051.91	-1.23653	0.157453	1.36431e-13	12.8651	-1.2215	0.146041	1.36711e-15	14.8642	0.0150347	0.157315	0.980053	0.0087503
ENSMUSG00000021478	Drd1	18.4416	-1.37961	0.7584	0.142877	0.845037	-3.89385	0.722421	5.05816e-07	6.29601	-2.51425	0.723104	0.00619032	2.20829
ENSMUSG00000021481	Zfp346	1450.65	0.608094	0.108936	2.70688e-07	6.56753	0.349631	0.101057	0.00189687	2.72196	-0.258463	0.109699	0.106731	0.97171
ENSMUSG00000021482	Aaed1	1014.61	-0.4611	0.145525	0.00573639	2.24136	-0.734932	0.135148	3.93541e-07	6.40501	-0.273832	0.145019	0.238733	0.622088
ENSMUSG00000021485	Mxd3	384.126	0.723923	0.292337	0.0364469	1.43834	0.79258	0.272758	0.0104603	1.98046	0.0686567	0.294014	0.944739	0.024688
ENSMUSG00000021490	Slc34a1	2.17342	0.462266	0.817653	0.700317	0.154705	2.22819	0.829679	0.0190078	1.72107	1.76592	0.837438	0.167382	0.776292
ENSMUSG00000021493	Pdlim7	3650.36	-0.839697	0.184965	3.90582e-05	4.40829	-0.766719	0.171711	4.07765e-05	4.38959	0.0729789	0.184838	0.900893	0.045327
ENSMUSG00000021495	Fam193b	5906.72	-0.640217	0.175754	0.00124274	2.90562	-0.439762	0.163104	0.0184837	1.73321	0.200455	0.175736	0.576512	0.239192
ENSMUSG00000021496	Pcbd2	147.322	0.622203	0.190209	0.00420247	2.3765	-0.035263	0.174077	0.891011	0.0501169	-0.657466	0.191968	0.00722181	2.14135
ENSMUSG00000021506	Pitx1	402.138	-4.60697	0.687785	4.05412e-10	9.3921	-5.62497	0.65842	3.16294e-16	15.4999	-1.018	0.677294	0.40113	0.396715
ENSMUSG00000021508	Cxcl14	3955.65	-4.0712	0.759667	8.4577e-07	6.07275	-4.69909	0.734343	1.68157e-09	8.77428	-0.627894	0.759315	0.731504	0.135783
ENSMUSG00000021509	Slc25a48	79.8289	-2.99466	0.708138	0.000140814	3.85135	-3.7456	0.679578	2.67955e-07	6.57194	-0.75094	0.696375	0.607885	0.216179
ENSMUSG00000021534	1700001L19Rik	15.0931	0.774668	0.529353	0.255428	0.592731	1.59637	0.525514	0.00712099	2.14746	0.821703	0.561711	0.419471	0.377298
ENSMUSG00000021536	Adcy2	499.795	-0.825198	0.26655	0.00712542	2.14719	-0.613859	0.248622	0.0327795	1.4844	0.211339	0.266158	0.74574	0.127412
ENSMUSG00000021546	Hnrnpk	37304.2	0.543879	0.187292	0.0122612	1.91147	0.72434	0.173743	0.000139117	3.85662	0.180462	0.187319	0.662287	0.178954
ENSMUSG00000021550	2210016F16Rik	794.709	0.664288	0.147815	4.7192e-05	4.32613	0.644477	0.137678	1.57626e-05	4.80237	-0.0198109	0.149311	0.970922	0.0128156
ENSMUSG00000021556	Golm1	5471.6	0.638766	0.200434	0.00542449	2.26564	0.202687	0.18595	0.395827	0.402494	-0.436079	0.200516	0.149222	0.826166
ENSMUSG00000021565	Slc6a19	5.29112	-1.07561	0.812826	0.312057	0.505766	-2.03864	0.79313	0.0255234	1.59306	-0.963029	0.799708	0.544923	0.263665
ENSMUSG00000021567	Nkd2	814.745	1.37336	0.436007	0.006078	2.21624	0.487379	0.407725	0.346204	0.460669	-0.885985	0.436297	0.19048	0.72015
ENSMUSG00000021569	Trip13	2092.42	0.985544	0.071943	4.76893e-40	39.3216	0.864883	0.0669859	5.03218e-36	35.2982	-0.120661	0.0733862	0.338095	0.470961
ENSMUSG00000021573	Tppp	218.25	-2.45826	0.537172	3.34581e-05	4.4755	-2.52332	0.506881	3.94877e-06	5.40354	-0.0650599	0.533044	0.973618	0.0116116
ENSMUSG00000021583	Erap1	530.327	0.0109963	0.275887	0.981799	0.00797748	-0.920846	0.255883	0.00118156	2.92754	-0.931842	0.275241	0.00815191	2.08874
ENSMUSG00000021587	Pcsk1	69.8175	1.02132	0.482254	0.0806902	1.09318	1.16803	0.455483	0.025914	1.58647	0.146709	0.488268	0.92942	0.0317881
ENSMUSG00000021589	Rhobtb3	7489.74	0.569654	0.105631	7.12907e-07	6.14697	0.847577	0.0980507	1.36061e-16	15.8663	0.277923	0.105919	0.0604147	1.21886
ENSMUSG00000021591	Glrx	522.203	0.741373	0.275582	0.021536	1.66683	0.23532	0.255957	0.483069	0.315991	-0.506053	0.276202	0.259325	0.586156
ENSMUSG00000021594	Srd5a1	1051.1	-0.786613	0.17772	6.27231e-05	4.20257	-0.444927	0.165603	0.0189542	1.72229	0.341686	0.177609	0.226356	0.645207
ENSMUSG00000021596	Mctp1	75.3054	0.0859857	0.511703	0.91554	0.0383228	1.69425	0.491377	0.00197528	2.70437	1.60826	0.52097	0.0192254	1.71612
ENSMUSG00000021607	Mrpl36	1251.28	0.642775	0.13804	2.34785e-05	4.62933	0.59631	0.128347	1.8453e-05	4.73393	-0.0464655	0.139008	0.919059	0.0366567
ENSMUSG00000021608	Lpcat1	4106.27	0.989169	0.134153	4.46335e-12	11.3503	0.674448	0.124325	4.21173e-07	6.37554	-0.31472	0.134472	0.1096	0.960189
ENSMUSG00000021611	Tert	937.047	0.435753	0.165663	0.0250424	1.60132	0.639958	0.154437	0.000153969	3.81257	0.204205	0.166825	0.535044	0.271611
ENSMUSG00000021613	Hapln1	1049.31	2.30977	0.459034	4.19416e-06	5.37736	0.447189	0.429226	0.4199	0.376854	-1.86258	0.459218	0.000858981	3.06602
ENSMUSG00000021614	Vcan	20326.2	1.41544	0.204202	8.85448e-11	10.0528	0.550257	0.189441	0.0104877	1.97932	-0.865188	0.204235	0.000429453	3.36708
ENSMUSG00000021615	Xrcc4	394.322	-0.44062	0.142495	0.00720118	2.1426	-0.615178	0.133053	2.03642e-05	4.69113	-0.174558	0.141568	0.530433	0.275369
ENSMUSG00000021619	Atg10	157.463	-1.05266	0.298126	0.00181965	2.74001	-0.621682	0.280566	0.0584755	1.23303	0.430983	0.296944	0.425954	0.370637
ENSMUSG00000021624	Cd180	12.7655	2.85616	0.629862	3.99326e-05	4.39867	3.77603	0.657479	7.65517e-08	7.11605	0.919876	0.715195	0.503474	0.298023
ENSMUSG00000021638	Ocln	2834.67	-0.907058	0.269922	0.00317178	2.4987	-0.800487	0.251028	0.00452951	2.34395	0.106571	0.269806	0.900893	0.045327
ENSMUSG00000021647	Cartpt	77.794	-4.83723	0.656184	4.51102e-12	11.3457	-5.82653	0.632047	9.72866e-19	18.0119	-0.989303	0.578412	0.306767	0.513191
ENSMUSG00000021661	Ankra2	933.073	-0.742478	0.124324	3.19247e-08	7.49587	-0.772786	0.11594	3.19937e-10	9.49494	-0.0303078	0.123568	0.941854	0.0260163
ENSMUSG00000021662	Arhgef28	1437.98	-1.72075	0.180692	1.17482e-19	18.93	-1.92807	0.167951	1.30721e-28	27.8837	-0.207318	0.179119	0.567845	0.24577
ENSMUSG00000021665	Hexb	1240.91	-1.54272	0.340666	4.1022e-05	4.38698	-2.06551	0.317527	8.78229e-10	9.05639	-0.522795	0.339755	0.385067	0.414464
ENSMUSG00000021668	Polk	1572.29	-1.86497	0.185376	7.59894e-22	21.1192	-1.79984	0.172407	8.308e-24	23.0805	0.0651272	0.184055	0.913337	0.0393689
ENSMUSG00000021670	Hmgcr	14636	-1.02966	0.207286	5.68502e-06	5.24527	-0.868825	0.192393	3.2734e-05	4.485	0.160836	0.20725	0.754464	0.122361
ENSMUSG00000021675	F2rl2	15.9938	3.37034	0.672593	4.62714e-06	5.33469	2.7063	0.629313	8.1402e-05	4.08937	-0.664048	0.703951	0.672701	0.172178
ENSMUSG00000021676	Iqgap2	2287.56	1.06462	0.1477	1.38035e-11	10.86	0.867201	0.137	2.57179e-09	8.58976	-0.197416	0.14833	0.482407	0.316587
ENSMUSG00000021678	F2rl1	616.503	-3.09012	0.490797	4.89073e-09	8.31063	-3.79828	0.461299	3.89699e-15	14.4093	-0.708161	0.486698	0.42359	0.373054
ENSMUSG00000021685	Otp	13.4598	-0.447592	0.769373	0.691647	0.160115	-3.99841	0.707893	1.28678e-07	6.8905	-3.55082	0.720442	2.3343e-05	4.63184
ENSMUSG00000021699	Pde4d	627.287	0.387264	0.345285	0.402931	0.394769	-0.695253	0.321208	0.0652544	1.18539	-1.08252	0.34505	0.0167503	1.77598
ENSMUSG00000021700	Rab3c	80.9366	-1.12144	0.486836	0.0542613	1.26551	-2.50373	0.454919	2.79463e-07	6.55368	-1.3823	0.476469	0.0312113	1.50569
ENSMUSG00000021701	Plk2	7327.94	-1.87982	0.311702	2.30765e-08	7.63683	-2.13912	0.290166	2.61861e-12	11.5819	-0.259295	0.311506	0.728309	0.137684
ENSMUSG00000021702	Thbs4	64.1484	1.24719	0.528345	0.0477596	1.32094	2.15038	0.506444	0.000101958	3.99158	0.903187	0.54004	0.325666	0.487227
ENSMUSG00000021706	Zfyve16	1735.67	0.615877	0.119538	2.33686e-06	5.63137	0.327138	0.110827	0.00917924	2.03719	-0.288739	0.120097	0.0966279	1.0149
ENSMUSG00000021707	Dhfr	3019.56	1.12013	0.113789	6.05191e-21	20.2181	1.0906	0.105658	2.70156e-23	22.5684	-0.0295256	0.11456	0.940135	0.02681
ENSMUSG00000021708	Rasgrf2	9.53555	-1.2849	0.726975	0.156137	0.806495	-3.27768	0.683846	9.45093e-06	5.02453	-1.99278	0.67164	0.0262842	1.58031
ENSMUSG00000021714	Cenpk	817.023	1.37241	0.154857	4.05004e-17	16.3925	1.51927	0.144699	4.54948e-24	23.342	0.146853	0.157726	0.678891	0.1682
ENSMUSG00000021719	Rgs7bp	43.4453	1.46839	0.382178	0.000612416	3.21295	1.77496	0.367357	7.88126e-06	5.1034	0.30657	0.403625	0.761516	0.118321
ENSMUSG00000021720	Rnf180	536.766	-1.14608	0.236298	9.82505e-06	5.00767	0.999286	0.22419	4.21225e-05	4.37549	2.14537	0.239393	6.58169e-17	16.1817
ENSMUSG00000021721	Htr1a	48.6972	4.32697	0.690539	5.80863e-09	8.23593	4.3268	0.667269	9.94837e-10	9.00225	-0.000169745	0.721562	1	0
ENSMUSG00000021732	Fgf10	1312.06	0.662142	0.317735	0.0865892	1.06254	3.12644	0.298835	6.63458e-24	23.1782	2.4643	0.320683	1.60133e-12	11.7955
ENSMUSG00000021733	Slc4a7	6522.69	-0.732368	0.132464	3.571e-07	6.44721	-0.728252	0.122859	2.74258e-08	7.56184	0.00411596	0.132373	0.992761	0.00315516
ENSMUSG00000021743	Fezf2	15.004	-3.67738	0.802104	3.22509e-05	4.49146	-2.93665	0.787266	0.000740625	3.1304	0.74073	0.779815	0.669596	0.174187
ENSMUSG00000021749	Oit1	30.8672	0.848518	0.530637	0.206786	0.68448	-0.624371	0.488541	0.309517	0.509316	-1.47289	0.528843	0.0414478	1.3825
ENSMUSG00000021750	Fam107a	2223.27	-1.6061	0.428597	0.000860716	3.06514	1.76731	0.402164	5.50675e-05	4.2591	3.37342	0.429466	4.57106e-13	12.34
ENSMUSG00000021751	Acox2	7.23451	-0.113119	0.56803	0.898454	0.0465043	1.99062	0.628445	0.00483587	2.31553	2.10374	0.64859	0.0123376	1.90877
ENSMUSG00000021752	Kctd6	1171.96	-0.782287	0.150587	1.89867e-06	5.72155	0.17421	0.141134	0.328808	0.483058	0.956496	0.151245	1.44789e-08	7.83926
ENSMUSG00000021754	Map3k1	3625.35	-0.627323	0.0682474	2.30093e-18	17.6381	-1.37942	0.0630682	1.03963e-102	101.983	-0.752098	0.0673849	3.96625e-26	25.4016
ENSMUSG00000021756	Il6st	4838.49	0.500083	0.209904	0.0454478	1.34249	-0.173293	0.194733	0.499513	0.301453	-0.673375	0.209931	0.01366	1.86455
ENSMUSG00000021760	Gpx8	1723.21	0.717209	0.161301	5.76596e-05	4.23913	0.360187	0.149533	0.0378567	1.42186	-0.357022	0.161728	0.140601	0.852011
ENSMUSG00000021763	BC067074	1250.24	1.2934	0.257346	4.31219e-06	5.3653	0.605106	0.238806	0.0279171	1.55413	-0.688294	0.2578	0.0543682	1.26466
ENSMUSG00000021768	Dusp13	2.85906	-1.37305	0.838718	0.194302	0.711522	-2.14493	0.831598	0.024959	1.60277	-0.77188	0.831074	0.680344	0.167272
ENSMUSG00000021772	Nkiras1	279.252	-0.67037	0.127416	1.36994e-06	5.8633	-0.723777	0.120319	1.65551e-08	7.78107	-0.0534064	0.125245	0.891559	0.0498499
ENSMUSG00000021773	Comtd1	54.4845	-0.00914331	0.236795	0.982331	0.00774226	-0.761668	0.215404	0.0014674	2.83345	-0.752524	0.231239	0.0119688	1.92195
ENSMUSG00000021792	Fam213a	4276.2	-0.952267	0.27948	0.00272795	2.56416	0.466725	0.260157	0.135152	0.869177	1.41899	0.279638	1.18866e-05	4.92494
ENSMUSG00000021798	Ldb3	250.013	-2.87712	0.355897	2.33914e-14	13.6309	-5.15315	0.332694	1.13249e-51	50.946	-2.27603	0.318885	7.91072e-11	10.1018
ENSMUSG00000021803	Cdhr1	757.889	-0.515336	0.543416	0.491102	0.308828	1.19198	0.512986	0.0460838	1.33645	1.70732	0.544047	0.0167243	1.77665
ENSMUSG00000021806	Nid2	4542.52	0.272457	0.342032	0.571579	0.242923	-0.868055	0.318636	0.0171512	1.7657	-1.14051	0.341982	0.0095053	2.02203
ENSMUSG00000021809	Nudt13	472.983	-0.924687	0.156638	4.68475e-08	7.32931	-0.8805	0.146568	1.73603e-08	7.76044	0.0441863	0.155116	0.932591	0.0303087
ENSMUSG00000021811	Dnajc9	5100.58	0.57451	0.0963054	3.30928e-08	7.48027	0.763745	0.0894756	3.34842e-16	15.4752	0.189234	0.09673	0.215111	0.667338
ENSMUSG00000021814	Anxa7	1433.23	-0.448506	0.254698	0.157802	0.801889	-0.762559	0.23672	0.00410419	2.38677	-0.314053	0.254493	0.529906	0.275801
ENSMUSG00000021824	Ap3m1	2928.88	0.599704	0.14828	0.000289596	3.53821	0.614496	0.137642	4.08783e-05	4.38851	0.0147925	0.148676	0.979236	0.00911244
ENSMUSG00000021830	Txndc16	2713.43	-0.409276	0.119952	0.00268643	2.57083	0.306978	0.111852	0.0162619	1.78883	0.716253	0.120373	1.28634e-07	6.89065
ENSMUSG00000021831	Ero1l	9549.94	-2.23213	0.170388	1.06324e-36	35.9734	-2.97921	0.158044	2.21619e-76	75.6544	-0.747086	0.169846	0.000225456	3.64694
ENSMUSG00000021838	Samd4	684.536	1.12862	0.419653	0.0215845	1.66586	-0.786885	0.39125	0.0893616	1.04885	-1.91551	0.419461	0.000113767	3.94398
ENSMUSG00000021850	1700011H14Rik	80.4245	-2.17061	0.640212	0.00287661	2.54112	-5.84241	0.600748	9.16443e-21	20.0379	-3.6718	0.574123	9.41253e-09	8.02629
ENSMUSG00000021871	Pnp	1357.75	0.897503	0.15017	3.1214e-08	7.50565	0.93814	0.139675	2.29818e-10	9.63862	0.0406363	0.151313	0.937904	0.0278414
ENSMUSG00000021876	Rnase4	747.184	-0.70309	0.369638	0.123105	0.909723	-1.74159	0.344605	2.72769e-06	5.5642	-1.0385	0.368732	0.0385825	1.41361
ENSMUSG00000021879	Dnah12	7.80672	-0.429375	0.690397	0.668902	0.174638	-1.64396	0.64964	0.0281362	1.55073	-1.21459	0.670195	0.266178	0.574827
ENSMUSG00000021880	Rnase6	4.45681	0.923487	0.751688	0.353289	0.45187	1.82272	0.754816	0.0372951	1.42835	0.899233	0.784203	0.573096	0.241772
ENSMUSG00000021884	Hacl1	411.918	-0.778433	0.154077	3.80615e-06	5.41951	-0.944235	0.143847	6.07635e-10	9.21636	-0.165802	0.152149	0.601901	0.220475
ENSMUSG00000021886	Gpr65	2.94061	2.06875	0.827337	0.0343813	1.46368	2.42042	0.832062	0.0103672	1.98434	0.35167	0.814033	0.889571	0.0508193
ENSMUSG00000021895	Arhgef3	554.36	-1.52914	0.382853	0.000350671	3.4551	-1.2599	0.357972	0.00155208	2.80909	0.269235	0.381978	0.786127	0.104507
ENSMUSG00000021904	Sema3g	288.008	0.896862	0.368996	0.0406483	1.39096	1.7506	0.347245	2.90534e-06	5.5368	0.853739	0.37275	0.120995	0.917232
ENSMUSG00000021908	Gm6768	291.369	-0.478633	0.182994	0.0259834	1.5853	-0.849734	0.170156	3.65618e-06	5.43697	-0.371101	0.181199	0.185249	0.732244
ENSMUSG00000021913	Ogdhl	2306.98	-1.17819	0.156025	1.26259e-12	11.8987	-0.293686	0.145335	0.0876743	1.05713	0.884506	0.156058	6.08111e-07	6.21602
ENSMUSG00000021919	Chat	9.33525	-1.64611	0.759003	0.0725993	1.13907	-3.18513	0.727178	5.84516e-05	4.2332	-1.53902	0.717098	0.157134	0.803731
ENSMUSG00000021930	Spryd7	851.764	-0.506171	0.118802	0.000123932	3.90682	-0.705565	0.110597	1.89707e-09	8.72192	-0.199394	0.118104	0.317495	0.498263
ENSMUSG00000021939	Ctsb	8228.78	-0.470953	0.145444	0.00463998	2.33348	-0.776789	0.134835	6.93796e-08	7.15877	-0.305836	0.145374	0.168527	0.773331
ENSMUSG00000021940	Ptpn20	5.28723	0.647376	0.677806	0.487794	0.311763	2.47127	0.722191	0.00215204	2.66715	1.82389	0.749482	0.0911131	1.04042
ENSMUSG00000021944	Gata4	165.499	-4.65206	0.553739	1.92962e-15	14.7145	-4.13862	0.526211	6.90942e-14	13.1606	0.513445	0.53087	0.659812	0.18058
ENSMUSG00000021947	Cryl1	554.699	-0.901635	0.358762	0.0333789	1.47653	-0.749029	0.335048	0.0560323	1.25156	0.152606	0.358397	0.891717	0.049773
ENSMUSG00000021950	Anxa8	39.645	-3.03893	0.671933	4.20569e-05	4.37616	-3.96225	0.64319	7.09861e-09	8.14883	-0.923321	0.637882	0.427769	0.36879
ENSMUSG00000021951	Eef1akmt1	805.247	0.62397	0.133676	2.24123e-05	4.64951	0.695445	0.124819	1.94145e-07	6.71187	0.0714753	0.135426	0.855102	0.0679823
ENSMUSG00000021953	Tdh	156.941	-4.55756	0.583386	1.85547e-13	12.7315	-4.2082	0.555026	5.76751e-13	12.239	0.349364	0.56205	0.818245	0.0871166
ENSMUSG00000021958	Pinx1	827.183	1.33189	0.142271	4.98933e-19	18.302	1.44383	0.132977	1.1071e-25	24.9558	0.111937	0.145196	0.756704	0.121074
ENSMUSG00000021959	Lats2	753.644	0.745809	0.177793	0.000161673	3.79136	0.21483	0.164561	0.297751	0.526146	-0.530979	0.178475	0.025744	1.58932
ENSMUSG00000021963	Sap18	1818.89	0.640286	0.130726	7.8744e-06	5.10378	0.493109	0.12134	0.000211635	3.67441	-0.147177	0.131345	0.587386	0.231076
ENSMUSG00000021966	Prss52	3.00903	-2.19087	0.824883	0.0234918	1.62908	-1.9472	0.816855	0.0401037	1.39682	0.243675	0.80514	0.928378	0.032275
ENSMUSG00000021974	Fgf9	958.313	-0.503036	0.172292	0.0117497	1.92997	0.866663	0.162179	6.40443e-07	6.19352	1.3697	0.17403	4.1161e-13	12.3855
ENSMUSG00000021981	Cab39l	1912.57	0.70756	0.089458	8.89389e-14	13.0509	0.606748	0.0832041	4.63466e-12	11.334	-0.100811	0.0904506	0.590277	0.228944
ENSMUSG00000021987	Mtmr6	1968.3	-0.103715	0.113524	0.509126	0.293175	-0.606794	0.105126	6.51783e-08	7.1859	-0.50308	0.11331	0.000191268	3.71836
ENSMUSG00000021990	Spata13	3211.48	0.372162	0.202624	0.138487	0.858591	0.862507	0.188315	2.4686e-05	4.60755	0.490345	0.202978	0.0943138	1.02542
ENSMUSG00000021994	Wnt5a	3089.84	0.27138	0.37286	0.609048	0.215349	0.811143	0.348056	0.0453542	1.34338	0.539763	0.373026	0.42797	0.368587
ENSMUSG00000021996	Esd	2986.37	0.920199	0.194143	1.62677e-05	4.78868	0.485179	0.180061	0.0185667	1.73126	-0.43502	0.194378	0.13296	0.87628
ENSMUSG00000021998	Lcp1	665.361	1.08957	0.338291	0.004894	2.31034	0.989667	0.315429	0.00529363	2.27625	-0.0999039	0.339223	0.930462	0.0313015
ENSMUSG00000022003	Slc25a30	1135.11	-0.473955	0.227403	0.0865398	1.06278	-1.31363	0.210921	4.75633e-09	8.32273	-0.83968	0.226701	0.00297706	2.52621
ENSMUSG00000022012	Enox1	306.693	-0.85273	0.262467	0.00449371	2.34739	-0.364129	0.245951	0.230134	0.638018	0.488601	0.262417	0.248634	0.60444
ENSMUSG00000022013	Dnajc15	877.805	0.645123	0.134188	1.19485e-05	4.92269	0.523367	0.124809	0.000125992	3.89966	-0.121756	0.135481	0.695613	0.157632
ENSMUSG00000022014	Epsti1	2.509	2.25911	0.832105	0.0202274	1.69406	2.03278	0.827437	0.033778	1.47137	-0.226335	0.839365	0.937516	0.0280214
ENSMUSG00000022015	Tnfsf11	5.62398	-2.41935	0.67153	0.00142321	2.84673	-1.91747	0.664444	0.0110458	1.9568	0.501885	0.608712	0.733024	0.134882
ENSMUSG00000022018	Rgcc	825.632	-0.119662	0.314839	0.802347	0.095638	2.59305	0.297395	7.34459e-17	16.134	2.71271	0.318722	2.70398e-15	14.568
ENSMUSG00000022025	Cnmd	1589.23	-0.322834	0.6326	0.730439	0.136416	2.8654	0.601823	1.0946e-05	4.96075	3.18823	0.633381	1.43102e-05	4.84436
ENSMUSG00000022026	Olfm4	19.2525	-0.220022	0.460931	0.748455	0.125834	-1.78422	0.41341	7.63597e-05	4.11714	-1.5642	0.435614	0.00430459	2.36607
ENSMUSG00000022032	Scara5	62.7662	-1.03625	0.484586	0.0773393	1.1116	-1.27858	0.456224	0.0139154	1.8565	-0.242325	0.479829	0.864491	0.0632396
ENSMUSG00000022033	Pbk	2116.34	0.613866	0.14215	9.79791e-05	4.00887	0.660435	0.132063	3.5385e-06	5.45118	0.0465689	0.142754	0.921488	0.0355102
ENSMUSG00000022040	Ephx2	174.856	-2.61069	0.605757	0.000101469	3.99367	-2.9751	0.574594	1.4838e-06	5.82862	-0.364412	0.600511	0.823891	0.0841303
ENSMUSG00000022044	Stmn4	253.732	-2.83607	0.578456	7.69626e-06	5.11372	-3.11262	0.547387	1.04529e-07	6.98077	-0.276558	0.573822	0.873732	0.058622
ENSMUSG00000022051	Bnip3l	10057.4	-0.594246	0.134195	6.22293e-05	4.206	-0.65812	0.124417	8.4559e-07	6.07284	-0.0638733	0.134149	0.875425	0.057781
ENSMUSG00000022053	Ebf2	1271.33	2.71248	0.4206	1.91976e-09	8.71675	1.53526	0.39267	0.000382361	3.41753	-1.17723	0.421105	0.0404744	1.39282
ENSMUSG00000022054	Nefm	2018.62	-0.604877	0.446361	0.298419	0.525174	-1.31284	0.417987	0.00524187	2.28051	-0.707964	0.446198	0.363248	0.439796
ENSMUSG00000022055	Nefl	834.427	-1.41658	0.421585	0.00317499	2.49826	-1.83287	0.394398	1.83561e-05	4.73622	-0.41629	0.42077	0.65095	0.186452
ENSMUSG00000022061	Nkx3-1	205.842	-3.48195	0.284321	4.33032e-32	31.3635	-2.38454	0.270447	3.24854e-17	16.4883	1.09741	0.268856	0.000782525	3.1065
ENSMUSG00000022066	Entpd4b	10.5879	-3.39924	0.757883	4.89936e-05	4.30986	-3.6015	0.739134	6.49119e-06	5.18768	-0.20226	0.690407	0.930797	0.0311452
ENSMUSG00000022074	Tnfrsf10b	1120.23	-1.33333	0.252233	1.21064e-06	5.91698	-1.43683	0.234637	8.79416e-09	8.05581	-0.103498	0.251386	0.895763	0.0478069
ENSMUSG00000022075	Rhobtb2	1201.02	0.559798	0.16988	0.00390063	2.40887	0.853468	0.158288	5.01176e-07	6.30001	0.293671	0.170977	0.303571	0.51774
ENSMUSG00000022076	Klhl1	3.25328	-1.04107	0.757914	0.290997	0.536111	-1.99589	0.724184	0.0157713	1.80213	-0.954817	0.711456	0.476972	0.321507
ENSMUSG00000022090	Pdlim2	232.754	1.17149	0.33507	0.00204504	2.6893	0.762145	0.31186	0.0348271	1.45808	-0.409343	0.337183	0.540117	0.267512
ENSMUSG00000022091	Sorbs3	1303.28	0.858678	0.159854	7.93064e-07	6.10069	0.437848	0.148096	0.00905125	2.04329	-0.42083	0.160481	0.0605772	1.21769
ENSMUSG00000022092	Ppp3cc	281.872	-0.795491	0.152056	1.58674e-06	5.79949	-0.586653	0.143856	0.000200066	3.69883	0.208838	0.15088	0.456852	0.340224
ENSMUSG00000022094	Slc39a14	1822.45	-0.0778075	0.160427	0.743955	0.128453	0.553228	0.149484	0.000821016	3.08565	0.631036	0.161043	0.00142181	2.84716
ENSMUSG00000022098	Bmp1	3235.56	0.988765	0.233937	0.000142127	3.84732	1.05388	0.217361	7.29053e-06	5.13724	0.0651162	0.234263	0.934781	0.02929
ENSMUSG00000022100	Xpo7	8251.15	0.650669	0.0803434	2.09542e-14	13.6787	0.642926	0.0745344	1.58407e-16	15.8002	-0.0077431	0.0806153	0.980053	0.0087503
ENSMUSG00000022101	Fgf17	50.9912	0.558233	0.408753	0.294145	0.531438	2.53287	0.415471	1.02939e-08	7.98742	1.97464	0.441692	0.000169935	3.76972
ENSMUSG00000022105	Rb1	2039.67	-1.24929	0.142534	9.36639e-17	16.0284	-0.842683	0.132673	2.25171e-09	8.64749	0.406603	0.142142	0.034553	1.46151
ENSMUSG00000022106	Rcbtb2	7037.32	0.524325	0.101998	2.47501e-06	5.60642	0.676299	0.0946535	1.28725e-11	10.8903	0.151974	0.102263	0.409507	0.387739
ENSMUSG00000022108	Itm2b	10791	-1.3389	0.227061	4.86072e-08	7.3133	-0.828379	0.210876	0.000356169	3.44834	0.510519	0.227017	0.13016	0.885521
ENSMUSG00000022111	Uchl3	1493.46	0.583102	0.110861	1.37964e-06	5.86023	0.749913	0.103466	6.34589e-12	11.1975	0.166811	0.112089	0.40842	0.388893
ENSMUSG00000022112	Gpc5	79.2035	-1.57511	0.456239	0.00235829	2.6274	1.028	0.444511	0.0472848	1.32528	2.60311	0.466729	9.78559e-07	6.00941
ENSMUSG00000022113	Trim52	4.2505	-2.98473	0.826072	0.00137443	2.86188	-2.30051	0.819611	0.0137488	1.86174	0.684215	0.802933	0.717691	0.144063
ENSMUSG00000022114	Spry2	2367.77	-0.73476	0.179123	0.000232736	3.63314	-1.14295	0.166182	7.9567e-11	10.0993	-0.408195	0.178748	0.12215	0.913108
ENSMUSG00000022120	Rnf219	2727.66	0.79706	0.097941	1.5349e-14	13.8139	0.851345	0.0910991	3.11917e-19	18.506	0.0542856	0.098766	0.846246	0.0725033
ENSMUSG00000022123	Scel	233.852	-2.82325	0.731905	0.000579039	3.23729	-4.54602	0.703999	1.17667e-09	8.92934	-1.72277	0.726321	0.1033	0.9859
ENSMUSG00000022124	Fbxl3	2874.03	-0.969178	0.18536	1.61102e-06	5.7929	-0.908978	0.172121	8.83071e-07	6.054	0.0601999	0.18514	0.921763	0.0353809
ENSMUSG00000022131	Gpr180	802.31	0.649055	0.131299	6.38054e-06	5.19514	0.76111	0.122735	5.58337e-09	8.2531	0.112055	0.133214	0.723199	0.140742
ENSMUSG00000022132	Cldn10	82.8369	0.421251	0.286613	0.253054	0.596787	-0.826883	0.259338	0.00453502	2.34342	-1.24813	0.283465	0.000222143	3.65337
ENSMUSG00000022136	Dnajc3	3805.18	0.87521	0.119954	7.6156e-12	11.1183	0.59839	0.111172	5.24948e-07	6.27988	-0.27682	0.120313	0.118551	0.926095
ENSMUSG00000022139	Mbnl2	4196.88	-0.37837	0.302805	0.343769	0.463733	-0.656102	0.281784	0.0455643	1.34138	-0.277732	0.302763	0.686246	0.16352
ENSMUSG00000022144	Gdnf	406.639	-1.61138	0.529709	0.00831027	2.08038	-2.2294	0.498817	4.00526e-05	4.39737	-0.618022	0.528167	0.561883	0.250354
ENSMUSG00000022148	Fyb	20.3816	3.22479	0.62681	2.42612e-06	5.61509	4.80921	0.683766	2.77992e-11	10.556	1.58442	0.730407	0.150553	0.822311
ENSMUSG00000022150	Dab2	1615.43	1.36349	0.345594	0.000418344	3.37847	0.221822	0.321726	0.611705	0.213458	-1.14167	0.345731	0.0105234	1.97784
ENSMUSG00000022151	Ttc33	803.111	0.513674	0.171572	0.00955509	2.01977	0.749101	0.160107	1.59237e-05	4.79796	0.235426	0.173031	0.468275	0.329499
ENSMUSG00000022160	Mettl3	1328.31	0.424201	0.122291	0.00223726	2.65028	0.638753	0.114137	1.69942e-07	6.7697	0.214552	0.12342	0.295346	0.529669
ENSMUSG00000022176	Rem2	741.362	-0.935997	0.313961	0.00991075	2.00389	-0.895308	0.292641	0.00668006	2.17522	0.0406893	0.313514	0.971536	0.0125413
ENSMUSG00000022177	Haus4	748.743	1.0936	0.162869	3.66023e-10	9.43649	0.970927	0.151437	1.56019e-09	8.80682	-0.122675	0.164774	0.766836	0.115297
ENSMUSG00000022180	Slc7a8	263.075	-0.579095	0.466929	0.347954	0.458479	-2.15758	0.436629	4.7045e-06	5.32749	-1.57849	0.46446	0.0078231	2.10662
ENSMUSG00000022193	Psmb5	1950.99	1.04391	0.310179	0.00311941	2.50593	1.21805	0.288907	0.000115029	3.93919	0.174139	0.310623	0.842178	0.0745963
ENSMUSG00000022194	Pabpn1	2287.58	0.615906	0.19119	0.00488772	2.31089	0.771037	0.177631	6.90085e-05	4.1611	0.155131	0.191651	0.738443	0.131683
ENSMUSG00000022197	Pdzd2	695.004	-1.30057	0.338706	0.000617405	3.20943	-1.83795	0.315696	4.97253e-08	7.30342	-0.537378	0.337387	0.360365	0.443257
ENSMUSG00000022206	Npr3	464.608	1.11278	0.400816	0.0172327	1.76365	0.745584	0.374415	0.0929927	1.03155	-0.367192	0.401629	0.68751	0.162721
ENSMUSG00000022208	Jph4	114.313	-2.95869	0.307318	4.57493e-20	19.3396	-2.30137	0.293127	7.69905e-14	13.1136	0.657318	0.287307	0.121304	0.916126
ENSMUSG00000022210	Dhrs4	1357.02	0.53123	0.140461	0.000761189	3.11851	0.89605	0.131105	1.06292e-10	9.9735	0.36482	0.141708	0.0675431	1.17042
ENSMUSG00000022212	Cpne6	14.58	1.55516	0.607013	0.0296791	1.52755	-0.451068	0.541417	0.530085	0.275655	-2.00623	0.605993	0.0102717	1.98836
ENSMUSG00000022215	Fitm1	46.16	-2.50417	0.670359	0.000896559	3.04742	-6.64225	0.625081	1.22603e-24	23.9115	-4.13808	0.482334	1.57236e-15	14.8034
ENSMUSG00000022217	Emc9	75.7795	-0.0814289	0.27544	0.848543	0.0713261	-1.10519	0.251236	5.40897e-05	4.26689	-1.02376	0.26924	0.00213603	2.67039
ENSMUSG00000022218	Tgm1	303.306	-2.65384	0.695681	0.000676176	3.16994	-3.72144	0.665796	1.76255e-07	6.75386	-1.0676	0.692627	0.383866	0.41582
ENSMUSG00000022220	Adcy4	453.308	2.98216	0.37566	7.1741e-14	13.1442	2.23592	0.34907	1.61814e-09	8.79098	-0.746238	0.378459	0.210239	0.677286
ENSMUSG00000022221	Ripk3	346.217	1.28741	0.327683	0.000446187	3.35048	1.13966	0.305558	0.000741683	3.12978	-0.147753	0.329776	0.88586	0.052635
ENSMUSG00000022229	Atp12a	36.9193	-3.91233	0.588719	5.62903e-10	9.24957	-3.7929	0.566367	2.61248e-10	9.58295	0.119431	0.526669	0.946569	0.0238475
ENSMUSG00000022237	Ankrd33b	247.712	-2.06142	0.426308	1.05095e-05	4.97842	-3.62924	0.398488	2.59553e-18	17.5858	-1.56782	0.416389	0.00241802	2.61654
ENSMUSG00000022240	Ctnnd2	926.028	-0.71963	0.301809	0.0452346	1.34453	0.0858941	0.281609	0.834892	0.0783696	0.805525	0.302113	0.0548177	1.26108
ENSMUSG00000022245	Skor1	23.2701	-2.15928	0.624669	0.00232475	2.63362	-2.54857	0.596093	9.03104e-05	4.04426	-0.389286	0.598823	0.808429	0.0923579
ENSMUSG00000022257	Laptm4b	5014.21	-1.22732	0.152635	3.23906e-14	13.4896	-0.930916	0.141681	5.83806e-10	9.23373	0.296404	0.152462	0.219521	0.658524
ENSMUSG00000022262	Dnah5	55.7038	0.159727	0.573474	0.858074	0.0664752	-2.38436	0.530847	3.63337e-05	4.43969	-2.54408	0.564547	0.000146741	3.83345
ENSMUSG00000022265	Ank	1707.61	0.415046	0.158455	0.0257301	1.58956	0.859735	0.14761	4.90907e-08	7.309	0.444689	0.159314	0.0408399	1.38892
ENSMUSG00000022269	2017-03-11	36.2836	0.750597	0.466371	0.203288	0.691889	-0.934133	0.422979	0.0593768	1.22638	-1.68473	0.462118	0.00362696	2.44046
ENSMUSG00000022270	Retreg1	643.218	-0.940599	0.200283	1.97409e-05	4.70463	-0.778334	0.186737	0.000139627	3.85503	0.162265	0.199587	0.737261	0.132378
ENSMUSG00000022280	Rnf19a	2917.58	-0.764856	0.164538	2.42866e-05	4.61463	-0.977984	0.152673	1.61521e-09	8.79177	-0.213128	0.164273	0.49872	0.302144
ENSMUSG00000022297	Fzd6	2314.76	-0.942921	0.319315	0.0107321	1.96931	-0.808469	0.297434	0.017419	1.75898	0.134452	0.319196	0.892984	0.0491566
ENSMUSG00000022299	Slc25a32	603.452	-0.817793	0.196569	0.000184975	3.73289	-0.419878	0.183676	0.0502015	1.29928	0.397915	0.196438	0.192056	0.716573
ENSMUSG00000022304	Dpys	11.9523	-3.67629	0.761176	1.07847e-05	4.96719	-2.1199	0.750287	0.0130706	1.8837	1.55639	0.729951	0.160756	0.793834
ENSMUSG00000022306	Zfpm2	167.078	1.23142	0.457303	0.0213974	1.66964	0.825052	0.428281	0.105502	0.976737	-0.406368	0.459257	0.701417	0.154024
ENSMUSG00000022309	Angpt1	255.376	1.52896	0.234058	1.14881e-09	8.93975	1.06577	0.216489	5.1324e-06	5.28968	-0.463186	0.237939	0.218575	0.6604
ENSMUSG00000022311	Csmd3	11.0442	-2.65123	0.663779	0.00035061	3.45518	-2.92352	0.641107	2.69949e-05	4.56872	-0.272289	0.597542	0.88289	0.0540935
ENSMUSG00000022321	Cdh10	76.0034	0.867448	0.334537	0.0274754	1.56106	1.3886	0.32	6.93645e-05	4.15886	0.521149	0.346445	0.400635	0.397252
ENSMUSG00000022322	Shcbp1	2618.55	0.839353	0.0889736	2.61812e-19	18.582	0.760776	0.0826891	1.14131e-18	17.9426	-0.0785767	0.0898286	0.70714	0.150495
ENSMUSG00000022323	Rida	1087.43	-0.627846	0.105966	4.16078e-08	7.38083	-0.460594	0.0991914	1.86664e-05	4.72894	0.167252	0.10576	0.36555	0.437053
ENSMUSG00000022324	Matn2	275.938	-1.11229	0.273053	0.000258601	3.58737	-2.21176	0.253087	6.22257e-17	16.206	-1.09947	0.267439	0.000700195	3.15478
ENSMUSG00000022325	Pop1	954.914	0.752603	0.141048	9.47283e-07	6.02352	0.725025	0.131298	2.5375e-07	6.59559	-0.027578	0.142464	0.956354	0.0193815
ENSMUSG00000022330	Osr2	124.408	-3.845	0.363173	3.95349e-24	23.403	-4.61145	0.345838	2.13426e-38	37.6708	-0.766447	0.300257	0.070705	1.15055
ENSMUSG00000022332	Khdrbs3	2635.84	0.182388	0.280288	0.652458	0.185447	1.02701	0.260983	0.000346956	3.45973	0.844622	0.28065	0.0236874	1.62548
ENSMUSG00000022340	Sybu	20.4883	-1.3265	0.480567	0.0179648	1.74558	-1.5022	0.456669	0.00330862	2.48035	-0.175697	0.460392	0.905541	0.043092
ENSMUSG00000022342	Kcnv1	2.96009	2.15137	0.798807	0.0213789	1.67001	0.570343	0.746229	0.568853	0.245	-1.58103	0.808156	0.215111	0.667338
ENSMUSG00000022346	Myc	1381.46	-0.39838	0.208592	0.121426	0.915689	-0.945744	0.193543	6.08474e-06	5.21576	-0.547364	0.20821	0.0597518	1.22365
ENSMUSG00000022358	Fbxo32	2248.34	-2.38618	0.455141	1.499e-06	5.8242	0.150905	0.427007	0.806945	0.0931562	2.53709	0.455298	1.00189e-06	5.99918
ENSMUSG00000022360	Atad2	6709.43	0.659518	0.108572	1.79486e-08	7.74597	0.774065	0.100739	2.70917e-13	12.5672	0.114548	0.108857	0.622048	0.206176
ENSMUSG00000022367	Has2	1267.03	0.829873	0.425903	0.113056	0.946708	-0.451299	0.398087	0.374763	0.426244	-1.28117	0.425878	0.0237552	1.62424
ENSMUSG00000022370	Mrpl13	2677.21	0.439317	0.0872448	4.1248e-06	5.3846	0.61927	0.0813502	4.6022e-13	12.337	0.179953	0.0880174	0.186234	0.729941
ENSMUSG00000022372	Sla	33.7194	1.70243	0.712948	0.0448801	1.34795	3.79277	0.711466	6.84472e-07	6.16464	2.09033	0.740462	0.0379433	1.42087
ENSMUSG00000022375	Lrrc6	28.6098	-0.353921	0.374474	0.492657	0.307456	-0.926557	0.348224	0.0202584	1.69339	-0.572636	0.36579	0.373396	0.427831
ENSMUSG00000022376	Adcy8	863.162	-2.07052	0.466077	5.85847e-05	4.23222	-2.49319	0.43714	9.53079e-08	7.02087	-0.422672	0.464865	0.690566	0.160795
ENSMUSG00000022386	Trmu	541.988	0.423776	0.141478	0.00951744	2.02148	0.604212	0.132747	2.80158e-05	4.5526	0.180437	0.143744	0.51889	0.284925
ENSMUSG00000022388	Ttll8	3.73892	-0.470007	0.839691	0.702995	0.153048	-2.87178	0.827034	0.00181621	2.74083	-2.40178	0.830222	0.031836	1.49708
ENSMUSG00000022389	Tef	3283.52	-1.57526	0.160336	7.27737e-21	20.138	-1.70644	0.148834	1.52949e-28	27.8155	-0.131185	0.159696	0.734104	0.134242
ENSMUSG00000022391	Rangap1	8229.46	0.932997	0.112061	3.46343e-15	14.4605	0.995239	0.103932	3.73587e-20	19.4276	0.0622415	0.112331	0.844487	0.0734071
ENSMUSG00000022394	L3mbtl2	1727.58	0.411601	0.134515	0.00789688	2.10254	0.606564	0.125212	7.43432e-06	5.12876	0.194963	0.135274	0.430504	0.366023
ENSMUSG00000022408	Fam83f	193.495	-1.64147	0.460553	0.00162789	2.78838	-1.52174	0.432756	0.00156835	2.80456	0.119735	0.458062	0.939788	0.0269702
ENSMUSG00000022415	Syngr1	637.56	-1.81237	0.203358	2.6421e-17	16.5781	-1.7919	0.189664	1.22277e-19	18.9127	0.0204651	0.20046	0.97901	0.00921267
ENSMUSG00000022419	Deptor	361.16	-0.779975	0.380142	0.0924136	1.03426	-2.0255	0.354142	8.71055e-08	7.05995	-1.24553	0.377846	0.0106794	1.97145
ENSMUSG00000022421	Nptxr	549.093	-1.94927	0.221468	6.83414e-17	16.1653	-2.21776	0.206408	3.62266e-25	24.441	-0.268491	0.217225	0.528713	0.27678
ENSMUSG00000022422	Dscc1	531.939	0.899215	0.152037	4.40535e-08	7.35602	0.873345	0.141904	7.33694e-09	8.13448	-0.0258698	0.154716	0.963488	0.0161537
ENSMUSG00000022425	Enpp2	1633.4	-0.0803568	0.204636	0.795026	0.0996189	1.67506	0.191668	6.21321e-17	16.2067	1.75542	0.206224	2.69895e-15	14.5688
ENSMUSG00000022428	Cby1	942.005	0.534165	0.108919	7.64893e-06	5.1164	0.675667	0.102055	4.26109e-10	9.37048	0.141502	0.11075	0.507314	0.294724
ENSMUSG00000022432	Smc1b	92.289	-1.98369	0.453942	7.93682e-05	4.10035	-2.52329	0.426575	2.94212e-08	7.53134	-0.539604	0.441923	0.536686	0.270279
ENSMUSG00000022435	Upk3a	42.8254	-0.874718	0.691604	0.336799	0.47263	-5.07601	0.632949	2.09006e-14	13.6798	-4.2013	0.635517	2.53518e-09	8.59599
ENSMUSG00000022438	Parvb	2219.08	1.03144	0.190557	6.43771e-07	6.19127	0.82087	0.176834	1.87892e-05	4.72609	-0.210567	0.19103	0.595864	0.224853
ENSMUSG00000022440	C1qtnf6	602.692	0.96998	0.285753	0.00284012	2.54666	0.253171	0.265226	0.464447	0.333064	-0.716809	0.286269	0.0784588	1.10536
ENSMUSG00000022449	Adamts20	237.086	-0.86174	0.294045	0.0113944	1.94331	-1.74381	0.272974	1.79805e-09	8.7452	-0.882066	0.29005	0.0217356	1.66283
ENSMUSG00000022450	Ndufa6	2735.15	-0.694819	0.0848875	1.06511e-14	13.9726	-1.09055	0.0787383	2.13232e-41	40.6711	-0.395732	0.0842298	6.46709e-05	4.18929
ENSMUSG00000022453	Naga	1732.87	-1.60745	0.158211	2.81643e-22	21.5503	-1.89124	0.146969	8.54705e-36	35.0682	-0.283789	0.156782	0.266814	0.573791
ENSMUSG00000022456	2017-09-03	4581.26	-0.320352	0.220155	0.258751	0.587118	0.296771	0.204559	0.24084	0.618272	0.617123	0.22028	0.0400049	1.39789
ENSMUSG00000022464	Slc38a4	9653.06	-1.08814	0.20192	7.26203e-07	6.13894	-1.86117	0.187346	1.22803e-21	20.9108	-0.773022	0.201747	0.00193255	2.71387
ENSMUSG00000022474	Pmm1	1114.17	-1.34195	0.162898	6.99754e-15	14.1551	-1.44422	0.151536	5.70572e-20	19.2437	-0.102273	0.161495	0.814774	0.088963
ENSMUSG00000022479	Vdr	174.592	-2.45836	0.458201	8.20544e-07	6.0859	-1.843	0.431613	9.24162e-05	4.03425	0.615362	0.453598	0.469948	0.32795
ENSMUSG00000022483	Col2a1	45807.7	0.654777	0.28346	0.053435	1.27217	1.39459	0.263609	8.42299e-07	6.07453	0.739814	0.283486	0.0622624	1.20577
ENSMUSG00000022484	Hoxc10	140.646	-4.6912	0.627896	2.23102e-12	11.6515	-6.4771	0.60196	3.08349e-25	24.511	-1.78591	0.558607	0.0141079	1.85054
ENSMUSG00000022485	Hoxc5	347.364	-3.80635	0.727439	1.58012e-06	5.80131	-6.43082	0.699711	1.24352e-18	17.9053	-2.62447	0.712011	0.00316293	2.49991
ENSMUSG00000022487	Gtsf1	3.62713	-3.10619	0.813625	0.000669735	3.1741	-2.34833	0.808914	0.0105335	1.97743	0.757865	0.772178	0.654278	0.184238
ENSMUSG00000022488	Nckap1l	67.5176	2.08456	0.511421	0.000256324	3.59121	2.63553	0.489655	5.25232e-07	6.27965	0.550979	0.526995	0.625547	0.20374
ENSMUSG00000022489	Pde1b	198.743	-0.0694547	0.210888	0.830123	0.0808578	-0.695074	0.194918	0.001323	2.87844	-0.625619	0.209435	0.0250149	1.6018
ENSMUSG00000022490	Ppp1r1a	154.2	0.960942	0.252971	0.000716634	3.1447	-0.652064	0.227208	0.0115471	1.93753	-1.61301	0.251795	8.80655e-09	8.05519
ENSMUSG00000022494	Shisa9	35.4132	-3.4368	0.540522	3.34398e-09	8.47574	-1.56436	0.527425	0.00881507	2.05477	1.87244	0.518972	0.00406909	2.3905
ENSMUSG00000022500	Litaf	3949.99	-0.835496	0.119932	7.06086e-11	10.1511	0.271494	0.11178	0.0360721	1.44283	1.10699	0.120237	8.02965e-18	17.0953
ENSMUSG00000022505	Emp2	551.61	-1.91779	0.296963	1.8181e-09	8.74038	-2.76188	0.276475	7.15644e-22	21.1453	-0.844092	0.292807	0.0326544	1.48606
ENSMUSG00000022508	Bcl6	505.556	-3.98183	0.381049	1.58239e-23	22.8007	-4.28911	0.357419	3.3657e-31	30.4729	-0.307278	0.369228	0.728375	0.137645
ENSMUSG00000022510	Trp63	2359.16	-4.33212	0.67891	2.91156e-09	8.53587	-5.37241	0.648401	2.57085e-15	14.5899	-1.04029	0.677383	0.386283	0.413095
ENSMUSG00000022514	Il1rap	305.668	0.0649193	0.291517	0.886727	0.05221	-0.645001	0.270583	0.0401037	1.39682	-0.70992	0.290978	0.0898001	1.04672
ENSMUSG00000022518	4930562C15Rik	57.0704	-3.20319	0.484013	6.70618e-10	9.17352	-3.04118	0.460913	4.91072e-10	9.30885	0.162004	0.451264	0.912136	0.0399406
ENSMUSG00000022519	Srl	2486.25	0.123232	0.207145	0.684139	0.164855	-1.05049	0.191943	3.28483e-07	6.48349	-1.17372	0.206912	5.9346e-07	6.22661
ENSMUSG00000022523	Fgf12	83.7089	0.809935	0.299483	0.0207724	1.68251	-0.136638	0.273476	0.723396	0.140624	-0.946573	0.300676	0.0162343	1.78957
ENSMUSG00000022525	Hrasls	43.1542	-1.62233	0.508693	0.00538635	2.26871	0.0271558	0.49158	0.971798	0.0124239	1.64949	0.512028	0.0131388	1.88144
ENSMUSG00000022528	Hes1	2449.56	-1.07238	0.164006	1.10398e-09	8.95704	-1.85132	0.152026	4.18952e-32	31.3778	-0.778945	0.16316	4.6299e-05	4.33443
ENSMUSG00000022537	Tmem44	1342.99	-0.370234	0.149964	0.0371121	1.43048	0.313626	0.140115	0.0557156	1.25402	0.68386	0.150638	0.000127123	3.89578
ENSMUSG00000022544	Eef2kmt	581.745	-0.310946	0.144191	0.0744528	1.12812	-0.652714	0.133926	6.46093e-06	5.1897	-0.341768	0.143504	0.101195	0.994842
ENSMUSG00000022548	Apod	270.879	1.53272	0.494743	0.00708244	2.14982	1.68908	0.465559	0.00106447	2.97287	0.15636	0.49693	0.924638	0.0340285
ENSMUSG00000022557	Bop1	2855.68	1.02066	0.128906	8.39126e-14	13.0762	1.44739	0.12006	1.78118e-31	30.7493	0.426731	0.129897	0.0109843	1.95923
ENSMUSG00000022558	Mroh1	3361.9	-1.14519	0.102699	1.10748e-26	25.9557	-1.29567	0.0953666	7.55455e-40	39.1218	-0.150479	0.10208	0.414272	0.382714
ENSMUSG00000022560	Slc52a2	624.379	0.624141	0.145826	0.000114627	3.94071	0.700133	0.136281	1.80974e-06	5.74238	0.075992	0.147893	0.861259	0.0648664
ENSMUSG00000022561	Gpaa1	1823.23	0.919203	0.112872	1.4741e-14	13.8315	0.79132	0.104823	7.33828e-13	12.1344	-0.127883	0.113855	0.58638	0.231821
ENSMUSG00000022564	Grina	2810.44	-1.71373	0.127028	6.94529e-39	38.1583	-1.72554	0.118048	4.5175e-46	45.3451	-0.0118138	0.126023	0.98019	0.00868987
ENSMUSG00000022565	Plec	4483.92	-0.674186	0.204275	0.00383584	2.41614	-0.569684	0.189661	0.00788625	2.10313	0.104502	0.204227	0.861953	0.0645166
ENSMUSG00000022571	Pycrl	1830.78	0.641486	0.114934	2.71712e-07	6.56589	0.375436	0.106577	0.00153586	2.81365	-0.26605	0.115528	0.118032	0.928002
ENSMUSG00000022577	Ly6h	334.007	-1.62289	0.418709	0.000541197	3.26664	-2.09337	0.391853	6.4569e-07	6.18998	-0.470474	0.416098	0.582287	0.234863
ENSMUSG00000022579	Gpihbp1	57.8861	-2.41285	0.588791	0.000236185	3.62675	-3.48791	0.557716	4.07194e-09	8.3902	-1.07507	0.566172	0.235387	0.628217
ENSMUSG00000022594	Lynx1	33.5943	0.604958	0.339307	0.151958	0.818277	-0.658676	0.300381	0.0613592	1.21212	-1.26363	0.33532	0.00239061	2.62149
ENSMUSG00000022595	Lypd2	13.9559	-0.308616	0.683538	0.762553	0.11773	-2.33915	0.636839	0.000906864	3.04246	-2.03054	0.661996	0.020277	1.693
ENSMUSG00000022602	Arc	1455.63	-5.25151	0.334427	1.10026e-52	51.9585	-5.15472	0.313156	2.81031e-58	57.5512	0.0967944	0.324197	0.929954	0.0315385
ENSMUSG00000022603	Mroh4	4.67454	-2.04587	0.838462	0.0397238	1.40095	-1.94108	0.839766	0.0474117	1.32411	0.104782	0.839351	0.972707	0.0120182
ENSMUSG00000022604	Cep97	1336.86	0.705372	0.132093	9.30497e-07	6.03129	0.919973	0.12321	1.32846e-12	11.8767	0.214601	0.133435	0.35344	0.451684
ENSMUSG00000022615	Tymp	50.0197	-0.854791	0.272972	0.00641684	2.19268	-0.57854	0.262954	0.0604168	1.21884	0.276251	0.269579	0.633591	0.198191
ENSMUSG00000022617	Chkb	1446.65	-0.676164	0.156303	9.50279e-05	4.02215	-0.507717	0.145418	0.00170374	2.7686	0.168447	0.156158	0.607741	0.216281
ENSMUSG00000022620	Arsa	894.629	-0.600008	0.155797	0.000592236	3.22751	-0.859341	0.144751	2.60331e-08	7.58447	-0.259333	0.155074	0.325666	0.487227
ENSMUSG00000022621	Rabl2	991.079	1.4421	0.148649	2.32317e-20	19.6339	1.11766	0.137725	9.97811e-15	14.001	-0.324436	0.150396	0.153985	0.812523
ENSMUSG00000022623	Shank3	696.773	0.834892	0.302378	0.0179359	1.74628	0.656938	0.281528	0.045051	1.3463	-0.177954	0.303129	0.831932	0.079912
ENSMUSG00000022629	Kif21a	4064.23	-1.18367	0.173062	1.62303e-10	9.78967	-1.04268	0.160654	9.59652e-10	9.01789	0.140991	0.172843	0.736176	0.133018
ENSMUSG00000022641	Bbx	4474.29	-0.372261	0.0940926	0.00040189	3.39589	-0.705479	0.0872189	1.23124e-14	13.9097	-0.333219	0.0939286	0.00495714	2.30477
ENSMUSG00000022652	Morc1	85.0215	-5.34037	0.63924	2.77646e-15	14.5565	-5.21541	0.615486	5.60172e-16	15.2517	0.124958	0.575067	0.949179	0.0226519
ENSMUSG00000022658	Tagln3	630.648	0.854632	0.289529	0.0107679	1.96787	-0.0028092	0.268665	0.994957	0.00219563	-0.857441	0.289804	0.0268323	1.57134
ENSMUSG00000022661	Cd200	197.517	0.613327	0.312045	0.109472	0.960699	1.09343	0.29357	0.000754904	3.12211	0.480102	0.316149	0.393581	0.404966
ENSMUSG00000022665	Ccdc80	1308.03	-0.539381	0.184546	0.0116451	1.93386	1.24894	0.173426	8.71785e-12	11.0596	1.78832	0.186292	2.31112e-19	18.6362
ENSMUSG00000022673	Mcm4	9661.67	0.880135	0.117329	1.80567e-12	11.7434	0.627513	0.108723	6.53081e-08	7.18503	-0.252622	0.117478	0.156069	0.806684
ENSMUSG00000022678	Nde1	6290.58	0.625902	0.129864	1.13023e-05	4.94683	0.900345	0.12053	1.29847e-12	11.8866	0.274443	0.130154	0.167382	0.776292
ENSMUSG00000022679	Mpv17l	364.795	-1.0417	0.183333	1.59378e-07	6.79757	-1.47103	0.170554	1.59488e-16	15.7973	-0.42933	0.179687	0.0996599	1.00148
ENSMUSG00000022683	Pla2g10	20.107	-2.56565	0.657582	0.000492352	3.30772	-2.44334	0.632357	0.000453267	3.34365	0.122306	0.630977	0.956326	0.0193943
ENSMUSG00000022686	B3gnt5	2325.35	1.5478	0.200211	3.38655e-13	12.4702	0.551028	0.18532	0.00862709	2.06414	-0.996771	0.200508	1.92114e-05	4.71644
ENSMUSG00000022687	Boc	2391.91	-0.678529	0.316652	0.0766343	1.11558	-1.00867	0.294829	0.00215715	2.66612	-0.330146	0.316496	0.626326	0.2032
ENSMUSG00000022701	Ccdc191	806.31	-0.458101	0.172693	0.0236786	1.62564	-0.62698	0.160542	0.000388681	3.41041	-0.168879	0.172309	0.654709	0.183952
ENSMUSG00000022707	Gbe1	2224.31	-1.15768	0.108544	1.78788e-24	23.7477	-1.57374	0.100733	1.46446e-52	51.8343	-0.416062	0.10738	0.00165683	2.78072
ENSMUSG00000022708	Zbtb20	1922.63	-0.60887	0.173128	0.00190848	2.71931	1.33618	0.162365	4.03593e-15	14.3941	1.94505	0.174538	4.69266e-26	25.3286
ENSMUSG00000022718	Dgcr8	2691.45	0.628673	0.140446	5.0894e-05	4.29333	0.616651	0.130378	1.266e-05	4.89757	-0.0120217	0.140901	0.982567	0.00763774
ENSMUSG00000022723	Crybg3	1018.96	0.855191	0.282992	0.0088028	2.05538	0.69561	0.26329	0.0212599	1.67244	-0.159581	0.283573	0.84106	0.075173
ENSMUSG00000022724	Riox2	884.613	0.661992	0.145879	3.93628e-05	4.40491	0.757826	0.136047	1.95482e-07	6.70889	0.0958337	0.14743	0.808429	0.0923579
ENSMUSG00000022738	Gsc2	1.80652	-0.466211	0.828991	0.701949	0.153694	-1.96564	0.800151	0.0337872	1.47125	-1.49943	0.803845	NA	#VALUE!
ENSMUSG00000022748	Cmss1	579.672	0.78016	0.118217	7.52061e-10	9.12375	0.47751	0.109655	6.51015e-05	4.18641	-0.30265	0.120267	0.0762787	1.1176
ENSMUSG00000022749	Tbc1d23	1716.81	-0.682559	0.141677	1.13976e-05	4.94319	-0.782779	0.131609	2.44356e-08	7.61198	-0.10022	0.141316	0.783651	0.105878
ENSMUSG00000022754	Tmem45a	343.343	-0.778105	0.457202	0.174531	0.758127	-2.10538	0.427817	5.17444e-06	5.28614	-1.32728	0.455275	0.0300466	1.5222
ENSMUSG00000022756	Slc7a4	194.789	-1.73522	0.182417	1.28518e-19	18.891	-1.52864	0.173284	3.12608e-17	16.505	0.206577	0.173774	0.552556	0.257624
ENSMUSG00000022758	P2rx6	48.6062	-1.58351	0.380742	0.000185845	3.73085	-2.12696	0.357418	2.40095e-08	7.61962	-0.543457	0.359098	0.396184	0.402104
ENSMUSG00000022759	Lrrc74b	25.0252	-1.79302	0.537331	0.00341717	2.46633	-2.71225	0.506414	6.0201e-07	6.2204	-0.919235	0.500972	0.258351	0.58779
ENSMUSG00000022763	Aifm3	183.183	-0.911323	0.328818	0.0174489	1.75823	-0.578027	0.308422	0.116532	0.933556	0.333296	0.32809	0.637348	0.195624
ENSMUSG00000022766	Serpind1	4.56518	0.706949	0.720269	0.473952	0.324266	-1.58918	0.627167	0.0279171	1.55413	-2.29613	0.693642	0.0102816	1.98794
ENSMUSG00000022769	Sdf2l1	1154.44	0.763605	0.196966	0.000539547	3.26797	0.964228	0.183335	9.85864e-07	6.00618	0.200624	0.198017	0.638954	0.19453
ENSMUSG00000022773	Ypel1	1917.71	1.03309	0.165284	6.38213e-09	8.19503	1.55493	0.154057	2.61508e-22	21.5825	0.521832	0.16652	0.0169056	1.77197
ENSMUSG00000022774	Ncbp2	5448.79	0.826936	0.0927108	2.48847e-17	16.6041	0.928535	0.0861	2.39351e-25	24.621	0.1016	0.0931822	0.601799	0.220549
ENSMUSG00000022783	Spag6l	26.4823	-1.4809	0.678207	0.0704146	1.15234	-2.68085	0.645685	0.000149182	3.82628	-1.19996	0.661616	0.265618	0.575742
ENSMUSG00000022790	Igsf11	354.727	1.71291	0.419088	0.000245813	3.60939	2.76269	0.395547	3.85937e-11	10.4135	1.04978	0.423934	0.0831699	1.08003
ENSMUSG00000022793	B4galt4	1926.04	0.306404	0.148134	0.0893676	1.04882	0.81761	0.13803	2.80566e-08	7.55196	0.511206	0.148932	0.00708271	2.1498
ENSMUSG00000022797	Tfrc	10843.3	-0.0396585	0.172608	0.883179	0.0539512	-0.870506	0.160021	3.89634e-07	6.40934	-0.830848	0.172559	3.87838e-05	4.41135
ENSMUSG00000022799	Arhgap31	1468.09	1.64949	0.375225	7.12304e-05	4.14733	1.00481	0.349969	0.011505	1.93911	-0.644679	0.375575	0.303973	0.517165
ENSMUSG00000022803	Popdc2	78.1529	-0.662027	0.500864	0.312642	0.504953	-2.49116	0.466161	6.40167e-07	6.19371	-1.82913	0.491264	0.00279668	2.55336
ENSMUSG00000022805	Maats1	31.0332	-1.09947	0.525772	0.0852951	1.06908	-3.00447	0.485242	5.90651e-09	8.22867	-1.905	0.491628	0.00165667	2.78077
ENSMUSG00000022807	Osbpl11	2441.98	0.55355	0.0939212	4.9362e-08	7.30661	0.628459	0.0874419	9.63671e-12	11.0161	0.0749091	0.0947005	0.747285	0.126514
ENSMUSG00000022814	Umps	3702.41	1.22435	0.121752	7.88086e-22	21.1034	0.882353	0.112788	9.51703e-14	13.0215	-0.342	0.122226	0.0403296	1.39438
ENSMUSG00000022817	Itgb5	3909.26	0.476786	0.319115	0.243851	0.612875	-0.537535	0.297009	0.131093	0.882421	-1.01432	0.319092	0.0148904	1.82709
ENSMUSG00000022822	Abcc5	2584.11	0.648876	0.107961	2.60032e-08	7.58497	0.492486	0.100179	5.29749e-06	5.27593	-0.15639	0.108491	0.430355	0.366173
ENSMUSG00000022829	Stxbp5l	12.7158	0.657749	0.60273	0.417732	0.379102	-1.32041	0.540403	0.0348653	1.45761	-1.97816	0.590185	0.00901148	2.0452
ENSMUSG00000022831	Hcls1	53.8366	1.1132	0.423552	0.0251732	1.59906	1.47484	0.40337	0.000963414	3.01619	0.361639	0.435938	0.730079	0.13663
ENSMUSG00000022836	Mylk	1493.35	2.23234	0.408911	5.07609e-07	6.29447	2.86711	0.382898	1.14403e-12	11.9416	0.634776	0.410152	0.381211	0.418834
ENSMUSG00000022840	Adcy5	283.143	1.50769	0.340527	6.24177e-05	4.20469	0.933303	0.316532	0.00926117	2.03333	-0.574391	0.342486	0.323107	0.490654
ENSMUSG00000022841	Ap2m1	3318.54	0.629998	0.243798	0.0280931	1.5514	0.648638	0.226545	0.0117618	1.92953	0.0186403	0.244007	0.983973	0.00701696
ENSMUSG00000022842	Ece2	602.861	1.1737	0.132094	3.33147e-17	16.4774	1.09531	0.123247	1.77721e-17	16.7503	-0.0783874	0.135357	0.835093	0.0782653
ENSMUSG00000022847	Thpo	63.8785	-0.702308	0.389518	0.146854	0.833113	-2.30679	0.357475	1.20942e-09	8.91742	-1.60448	0.373819	0.000346962	3.45972
ENSMUSG00000022849	Hspbap1	778.654	0.811152	0.215806	0.000827219	3.08238	0.880515	0.200899	5.77641e-05	4.23834	0.0693627	0.21709	0.923943	0.0343547
ENSMUSG00000022858	Tra2b	7551.62	0.659075	0.160236	0.000222781	3.65212	0.824836	0.148658	2.19762e-07	6.65805	0.165761	0.160414	0.630763	0.200134
ENSMUSG00000022860	Chodl	63.367	-2.33662	0.595165	0.000451176	3.34565	-3.71335	0.563284	5.09421e-10	9.29292	-1.37673	0.572231	0.0962655	1.01653
ENSMUSG00000022863	Btg3	322.382	-0.854388	0.279743	0.00802377	2.09562	-0.539023	0.261582	0.0808885	1.09211	0.315366	0.279324	0.583356	0.234067
ENSMUSG00000022881	Rfc4	2277.49	0.681808	0.120286	1.71062e-07	6.76685	0.499866	0.111592	3.83059e-05	4.41673	-0.181942	0.120826	0.399977	0.397965
ENSMUSG00000022883	Robo1	8519.14	-0.132931	0.133072	0.464416	0.333093	0.797311	0.123583	1.21893e-09	8.91402	0.930242	0.13329	2.32672e-10	9.63326
ENSMUSG00000022884	Eif4a2	15414.3	-0.771202	0.138063	2.66571e-07	6.57419	-0.794064	0.127993	5.49104e-09	8.26035	-0.0228627	0.13802	0.963787	0.0160189
ENSMUSG00000022885	St6gal1	2739.68	0.357692	0.149844	0.0449622	1.34715	1.15559	0.139612	2.74774e-15	14.561	0.797894	0.150612	4.01817e-06	5.39597
ENSMUSG00000022887	Masp1	205.738	-0.961397	0.428964	0.062348	1.20518	-0.944952	0.402196	0.0433942	1.36257	0.0164441	0.427839	0.992275	0.00336798
ENSMUSG00000022893	Adamts1	2858.68	-0.792089	0.235796	0.00318443	2.49697	-1.44181	0.21895	5.32906e-10	9.27335	-0.649718	0.235474	0.0442521	1.35407
ENSMUSG00000022894	Adamts5	258.346	1.17709	0.478777	0.0380314	1.41986	-0.509669	0.447086	0.371939	0.429529	-1.68676	0.478628	0.00534822	2.27179
ENSMUSG00000022895	Ets2	7725.34	-0.843495	0.203581	0.000197982	3.70337	-0.0282222	0.18905	0.920114	0.0361583	0.815272	0.203624	0.00104383	2.98137
ENSMUSG00000022899	Slc15a2	1336.07	-1.77078	0.487415	0.00128476	2.89118	-1.32134	0.45778	0.0110296	1.95744	0.449441	0.487135	0.683089	0.165522
ENSMUSG00000022900	Ildr1	500.564	-0.992415	0.198509	4.87815e-06	5.31174	-0.112008	0.186642	0.664204	0.177699	0.880407	0.199028	0.000204659	3.68897
ENSMUSG00000022901	Cd86	6.901	3.16597	0.766595	0.000208654	3.68057	2.35174	0.726597	0.00391047	2.40777	-0.814234	0.793714	0.633394	0.198326
ENSMUSG00000022912	Pros1	1428.26	-0.624819	0.19671	0.00559676	2.25206	-0.504707	0.182876	0.0156148	1.80646	0.120112	0.196598	0.822363	0.0849366
ENSMUSG00000022915	1700093J21Rik	2.74048	-2.45468	0.836827	0.0113101	1.94653	-2.00136	0.832975	0.0383581	1.41614	0.453318	0.825463	0.846561	0.0723418
ENSMUSG00000022935	Grik1	73.1138	-1.5306	0.54693	0.0162798	1.78835	-1.22224	0.518015	0.0424253	1.37237	0.308359	0.543543	0.839505	0.0759769
ENSMUSG00000022938	Fam3b	1.63574	-1.40983	0.839313	0.180944	0.742456	-2.30898	0.835371	0.0154381	1.81141	-0.899153	0.832535	NA	#VALUE!
ENSMUSG00000022945	Chaf1b	2866.87	0.544907	0.0918634	4.01138e-08	7.39671	0.649159	0.0855044	5.35164e-13	12.2715	0.104253	0.0925609	0.58473	0.233045
ENSMUSG00000022947	Cbr3	24.8564	-0.918912	0.470881	0.112342	0.949459	-2.28045	0.433596	9.85864e-07	6.00618	-1.36154	0.440253	0.0189363	1.7227
ENSMUSG00000022949	Clic6	1117.24	-1.64674	0.35018	1.92123e-05	4.71642	-1.52735	0.326717	1.62039e-05	4.79038	0.119389	0.349521	0.917073	0.0375959
ENSMUSG00000022952	Runx1	421.135	-3.19185	0.373845	6.31746e-16	15.1995	-2.92864	0.350261	1.39765e-15	14.8546	0.263218	0.367782	0.780783	0.107469
ENSMUSG00000022957	Itsn1	6856.93	0.751413	0.140738	9.32794e-07	6.03021	0.591612	0.130482	3.02081e-05	4.51988	-0.159801	0.140908	0.580381	0.236287
ENSMUSG00000022960	Donson	1032.9	1.0691	0.0924441	1.15882e-28	27.936	0.963173	0.0862382	3.96752e-27	26.4015	-0.105926	0.0949057	0.589379	0.229605
ENSMUSG00000022962	Gart	6142.22	0.732597	0.121034	2.0301e-08	7.69248	0.806036	0.112284	1.02112e-11	10.9909	0.0734386	0.121319	0.824562	0.0837765
ENSMUSG00000022969	Il10rb	157.77	-0.511	0.237585	0.0753324	1.12302	-0.608384	0.222402	0.0166407	1.77883	-0.0973841	0.23628	0.895578	0.0478967
ENSMUSG00000022978	Mis18a	1540.98	0.549367	0.122352	4.80185e-05	4.31859	0.610873	0.113888	5.78106e-07	6.23799	0.0615059	0.123273	0.867441	0.0617599
ENSMUSG00000022986	Krt75	22.142	-3.96203	0.593898	4.81548e-10	9.31736	-2.08783	0.587468	0.00137901	2.86043	1.8742	0.543951	0.00680876	2.16693
ENSMUSG00000022991	Lalba	7.5516	-2.80566	0.657726	0.000121528	3.91532	-2.71471	0.643777	0.000114697	3.94045	0.0909527	0.562592	0.964968	0.0154872
ENSMUSG00000022994	Adcy6	3801.34	0.660453	0.139065	1.55948e-05	4.80702	0.340123	0.128895	0.0214332	1.66891	-0.32033	0.139286	0.118685	0.925604
ENSMUSG00000022996	Wnt10b	404.758	-3.23859	0.712911	3.86086e-05	4.41332	-5.50313	0.683872	1.69347e-14	13.7712	-2.26455	0.705652	0.0136037	1.86634
ENSMUSG00000022997	Wnt1	26.7136	-1.24797	0.755441	0.189474	0.722451	-2.76279	0.727179	0.000575902	3.23965	-1.51482	0.745418	0.190003	0.72124
ENSMUSG00000023000	Dhh	14.7001	0.029457	0.542256	0.974376	0.0112734	1.59185	0.551368	0.0110071	1.95833	1.56239	0.578275	0.0506729	1.29522
ENSMUSG00000023004	Tuba1b	8221.06	1.09732	0.31254	0.0019455	2.71097	0.899704	0.290927	0.00605484	2.2179	-0.197613	0.312616	0.815104	0.088787
ENSMUSG00000023008	Fmnl3	2393.07	1.09525	0.20701	1.18444e-06	5.92649	1.06646	0.192256	2.2149e-07	6.65465	-0.0287925	0.207515	0.96902	0.0136672
ENSMUSG00000023011	Faim2	19.0402	-2.16825	0.484208	5.05919e-05	4.29592	-1.00509	0.478175	0.0742658	1.12921	1.16316	0.468245	0.0817914	1.08729
ENSMUSG00000023018	Smarcd1	7575.6	0.399431	0.128188	0.00671496	2.17296	0.664775	0.118935	1.76261e-07	6.75384	0.265343	0.128385	0.179102	0.746899
ENSMUSG00000023031	Cela1	46.4226	0.37021	0.576763	0.657654	0.182003	-1.19934	0.539243	0.0574005	1.24108	-1.56955	0.573481	0.0466368	1.33127
ENSMUSG00000023032	Slc4a8	1389.75	0.0762002	0.150446	0.732538	0.13517	0.965624	0.140888	9.34089e-11	10.0296	0.889424	0.151774	2.13585e-07	6.67043
ENSMUSG00000023034	Nr4a1	3822.48	-3.37893	0.192044	2.93262e-66	65.5327	-3.25099	0.178535	2.9776e-71	70.5261	0.127941	0.190221	0.799609	0.0971222
ENSMUSG00000023039	Krt7	2320.2	-0.896096	0.252043	0.00167737	2.77537	-2.84725	0.233766	4.09227e-32	31.388	-1.95116	0.250944	8.28524e-13	12.0817
ENSMUSG00000023041	Krt6b	3.82105	-3.17365	0.823852	0.000590092	3.22908	-1.9897	0.821287	0.0365862	1.43668	1.18394	0.799316	0.411033	0.386124
ENSMUSG00000023043	Krt18	10865.1	-0.919489	0.27199	0.00296899	2.52739	-1.4924	0.252834	3.15385e-08	7.50116	-0.572915	0.271913	0.167672	0.775538
ENSMUSG00000023045	Soat2	30.4028	-2.72403	0.622251	7.68486e-05	4.11436	-1.35523	0.600842	0.0536579	1.27037	1.36881	0.611622	0.13296	0.87628
ENSMUSG00000023046	Igfbp6	8.9057	-1.66525	0.66676	0.0346431	1.46038	-2.81171	0.631556	4.3107e-05	4.36545	-1.14645	0.604409	0.236087	0.626928
ENSMUSG00000023047	Amhr2	20.0975	-1.34373	0.572823	0.0493436	1.30677	-1.23703	0.547137	0.0530546	1.27528	0.106701	0.562102	0.957592	0.0188196
ENSMUSG00000023051	Tarbp2	1519.52	0.647443	0.132881	8.85271e-06	5.05292	0.679522	0.123594	2.87975e-07	6.54065	0.032079	0.133797	0.943319	0.0253416
ENSMUSG00000023055	Calcoco1	3047.66	-0.741992	0.247051	0.00929664	2.03167	-0.119306	0.229739	0.711937	0.147558	0.622686	0.247111	0.0757571	1.12058
ENSMUSG00000023064	Sncg	189.063	-2.55186	0.590556	9.69821e-05	4.01331	-2.30752	0.559714	0.00016755	3.77585	0.244338	0.587081	0.894329	0.0485028
ENSMUSG00000023067	Cdkn1a	10270.7	-3.15933	0.254424	5.44315e-33	32.2641	-2.83877	0.236478	3.21349e-31	30.493	0.320556	0.254045	0.515088	0.288118
ENSMUSG00000023070	Rgn	16.3005	1.17434	0.503081	0.0506773	1.29519	-0.661289	0.436319	0.217572	0.662398	-1.83563	0.498826	0.00323389	2.49027
ENSMUSG00000023078	Cxcl13	11.874	-1.35203	0.608819	0.0652006	1.18575	-3.11204	0.562351	2.37571e-07	6.62421	-1.76001	0.534772	0.0108266	1.96551
ENSMUSG00000023088	Abcc1	2617	-0.935069	0.131403	2.57433e-11	10.5893	-0.942325	0.122042	2.04652e-13	12.689	-0.00725684	0.131035	0.988369	0.00508095
ENSMUSG00000023092	Fhl1	3351.43	-0.405862	0.18681	0.0721009	1.14206	-1.35594	0.173157	8.98632e-14	13.0464	-0.950079	0.186504	1.08502e-05	4.96456
ENSMUSG00000023104	Rfc2	3732.22	0.843827	0.119633	3.93485e-11	10.4051	0.671934	0.110934	1.30027e-08	7.88597	-0.171893	0.120034	0.43469	0.36182
ENSMUSG00000023120	Gm853	21.59	-4.25432	0.608482	5.98314e-11	10.2231	-4.80986	0.594487	1.21051e-14	13.917	-0.555538	0.41032	0.471354	0.326653
ENSMUSG00000023143	Nagpa	284.727	0.496403	0.15598	0.00549871	2.25974	0.770532	0.147931	1.27231e-06	5.89541	0.274129	0.160596	0.308413	0.510867
ENSMUSG00000023153	Tmem52	4.81003	-2.46966	0.703288	0.00194152	2.71186	-1.24738	0.708664	0.143924	0.841867	1.22228	0.669021	0.260867	0.583582
ENSMUSG00000023175	Bsg	22309.2	-0.890923	0.110677	3.0291e-14	13.5187	-1.45323	0.102537	2.52343e-43	42.598	-0.562304	0.110581	1.13125e-05	4.94644
ENSMUSG00000023186	Vwa5a	1263.2	-0.504086	0.292371	0.168064	0.774525	-1.49121	0.271759	3.04528e-07	6.51637	-0.987124	0.291807	0.008226	2.08481
ENSMUSG00000023192	Grm2	51.2156	0.109582	0.618038	0.910496	0.0407218	-3.23373	0.567693	9.90805e-08	7.00401	-3.34331	0.602169	1.11218e-06	5.95382
ENSMUSG00000023216	Epb42	84.4342	3.76656	0.661659	1.50146e-07	6.82349	6.33318	0.703227	6.35482e-18	17.1969	2.56663	0.73466	0.00589153	2.22977
ENSMUSG00000023224	Serping1	279.828	1.30992	0.29467	5.7895e-05	4.23736	0.0527939	0.271246	0.895	0.0481767	-1.25712	0.295346	0.000399218	3.39879
ENSMUSG00000023232	Serinc2	2378.06	0.072736	0.15771	0.757658	0.120527	1.46584	0.147471	1.16418e-21	20.934	1.3931	0.15888	3.37073e-16	15.4723
ENSMUSG00000023235	Ccl25	503.754	-1.02934	0.161081	2.75539e-09	8.55982	-0.98086	0.150615	8.38817e-10	9.07633	0.0484794	0.159396	0.928232	0.0323435
ENSMUSG00000023236	Scg5	251.313	1.01931	0.38837	0.0254086	1.59502	1.44194	0.364538	0.000321386	3.49297	0.422628	0.391426	0.607374	0.216544
ENSMUSG00000023243	Kcnk5	740.237	0.209399	0.206408	0.45586	0.341168	-0.444234	0.191217	0.0461278	1.33604	-0.653633	0.206299	0.0153364	1.81428
ENSMUSG00000023249	Parp3	61.9961	-0.42605	0.356657	0.368832	0.433171	-0.979679	0.332185	0.00924437	2.03412	-0.553628	0.351944	0.369407	0.432495
ENSMUSG00000023259	Slc26a6	377.017	0.412688	0.205352	0.100542	0.997654	0.887209	0.193072	2.3097e-05	4.63645	0.474521	0.208351	0.12348	0.908402
ENSMUSG00000023266	Frs3	293.374	-0.57751	0.156217	0.00102643	2.98867	-0.6355	0.146499	6.97365e-05	4.15654	-0.0579902	0.154967	0.907581	0.0421146
ENSMUSG00000023267	Gabrr2	7.59601	-0.856405	0.668752	0.329853	0.48168	-1.76502	0.632488	0.0143636	1.84274	-0.908615	0.640552	0.441487	0.355082
ENSMUSG00000023272	Creld2	1707.97	0.848898	0.107253	8.553e-14	13.0679	0.852498	0.0998343	3.26209e-16	15.4865	0.00359999	0.108443	0.992669	0.00319576
ENSMUSG00000023274	Cd4	4.98561	-2.10908	0.67772	0.00679402	2.16787	-1.11376	0.679742	0.178264	0.748937	0.995324	0.64937	0.387615	0.4116
ENSMUSG00000023284	Zfp605	692.102	-0.712692	0.11955	3.38716e-08	7.47016	-0.49776	0.112299	4.69369e-05	4.32849	0.214932	0.119166	0.269713	0.569099
ENSMUSG00000023328	Ache	240.026	-1.38227	0.512667	0.0212124	1.67341	-1.94195	0.482246	0.000244931	3.61096	-0.559679	0.510498	0.599134	0.222476
ENSMUSG00000023333	Gcm1	6.61838	-1.94307	0.770229	0.0326602	1.48598	-2.89004	0.744498	0.000423961	3.37267	-0.946977	0.725735	0.494583	0.305761
ENSMUSG00000023336	Wfdc1	147.997	3.13253	0.454534	1.15076e-10	9.93902	2.83399	0.425554	3.31768e-10	9.47917	-0.298536	0.464281	0.810795	0.0910889
ENSMUSG00000023341	Mx2	44.2749	-2.64723	0.500452	1.18907e-06	5.92479	-1.88028	0.478621	0.000355906	3.44866	0.766956	0.483226	0.362981	0.440117
ENSMUSG00000023345	Poc1a	724.154	1.12112	0.140215	4.60961e-14	13.3363	0.997118	0.130473	3.6761e-13	12.4346	-0.123997	0.14257	0.709562	0.149009
ENSMUSG00000023367	Tmem176a	1172.76	-0.104738	0.287202	0.810666	0.0911579	-0.681713	0.267033	0.0266636	1.57408	-0.576975	0.287037	0.197467	0.704506
ENSMUSG00000023387	Kcnk16	339.544	-5.34895	0.585304	3.68166e-18	17.434	-8.85324	0.567467	2.03129e-52	51.6922	-3.50429	0.407962	1.45558e-15	14.837
ENSMUSG00000023391	Dlx2	425.338	0.24891	0.237343	0.438868	0.357666	3.96074	0.24634	1.21968e-55	54.9138	3.71183	0.261605	5.14161e-42	41.2889
ENSMUSG00000023393	Slc17a9	123.128	-3.37819	0.411456	8.70718e-15	14.0601	-3.19248	0.389121	4.95256e-15	14.3052	0.18571	0.389288	0.87509	0.0579472
ENSMUSG00000023403	Stk31	35.9802	-3.57143	0.580184	1.10954e-08	7.95486	-3.03991	0.557634	3.66797e-07	6.43557	0.53152	0.539186	0.652278	0.185567
ENSMUSG00000023439	Gnb3	21.0595	-1.18909	0.47465	0.034015	1.46833	-1.86742	0.445387	0.00012626	3.89873	-0.678329	0.447571	0.395198	0.403186
ENSMUSG00000023443	Esx1	11.5045	-3.53599	0.726816	9.16434e-06	5.0379	-3.98742	0.707353	1.36721e-07	6.86416	-0.451431	0.624482	0.777036	0.109559
ENSMUSG00000023456	Tpi1	34548.1	-1.38058	0.18635	3.47843e-12	11.4586	-1.43747	0.172864	2.02262e-15	14.6941	-0.0568937	0.186311	0.927632	0.0326242
ENSMUSG00000023467	Tulp2	114.602	1.17029	0.308408	0.000727449	3.1382	2.00581	0.297263	1.87485e-10	9.72703	0.835519	0.322104	0.064555	1.19007
ENSMUSG00000023484	Prph	241.717	-3.98824	0.58467	1.83416e-10	9.73656	-2.31948	0.555224	0.000134331	3.87182	1.66876	0.579439	0.0328763	1.48312
ENSMUSG00000023495	Pcbp4	15077.1	0.462491	0.197696	0.0500651	1.30046	0.74254	0.183466	0.000225972	3.64595	0.280049	0.197764	0.442541	0.354046
ENSMUSG00000023571	C1qtnf12	669.531	1.34608	0.25899	1.87528e-06	5.72693	1.76294	0.242	4.87923e-12	11.3116	0.41686	0.261406	0.359505	0.444296
ENSMUSG00000023755	Rhebl1	454.228	0.195999	0.242629	0.565303	0.247718	0.824085	0.227357	0.00107836	2.96724	0.628086	0.244645	0.0685729	1.16385
ENSMUSG00000023764	Sfi1	758.566	-0.892814	0.213917	0.000175663	3.75532	-0.70203	0.199279	0.00153505	2.81388	0.190784	0.213469	0.697562	0.156417
ENSMUSG00000023795	Pisd-ps2	86.0425	0.314849	0.275502	0.39246	0.406204	0.613673	0.261996	0.0441095	1.35547	0.298824	0.282429	0.618804	0.208447
ENSMUSG00000023800	Tiam2	658.734	-0.290084	0.231891	0.343067	0.464621	0.572127	0.217011	0.0215622	1.66631	0.862211	0.233109	0.00303122	2.51838
ENSMUSG00000023806	Rsph3b	136.673	-0.653213	0.35373	0.13608	0.866206	-0.893872	0.330652	0.0181406	1.74135	-0.240659	0.351789	0.79476	0.0997641
ENSMUSG00000023826	Park2	72.5132	-0.972208	0.318489	0.00806425	2.09344	-1.87985	0.294955	1.97182e-09	8.70513	-0.907646	0.304835	0.0255897	1.59193
ENSMUSG00000023845	Lnpep	2111.66	-0.665017	0.199274	0.00341457	2.46666	-0.906227	0.185003	5.75557e-06	5.23991	-0.24121	0.199016	0.541077	0.266741
ENSMUSG00000023868	Pde10a	463.537	-0.0582221	0.225997	0.869274	0.0608432	-0.676812	0.209504	0.00398553	2.39951	-0.61859	0.225454	0.045861	1.33856
ENSMUSG00000023873	1700010I14Rik	104.208	1.12231	0.187918	3.19217e-08	7.49591	1.18833	0.179689	4.46415e-10	9.35026	0.0660212	0.201684	0.921159	0.0356655
ENSMUSG00000023886	Smoc2	2681.74	-3.01629	0.433174	7.19807e-11	10.1428	-3.12106	0.405513	2.46549e-13	12.6081	-0.10477	0.43238	0.942728	0.0256137
ENSMUSG00000023902	Zscan10	194.07	1.19176	0.558778	0.0782725	1.10639	1.54892	0.528518	0.00975324	2.01085	0.35716	0.560968	0.813492	0.0896468
ENSMUSG00000023903	Mmp25	50.5256	3.76335	0.466881	2.79598e-14	13.5535	3.21524	0.42823	9.86971e-13	12.0057	-0.548111	0.500246	0.599148	0.222466
ENSMUSG00000023904	Hcfc1r1	1001.51	-1.18536	0.200076	4.1695e-08	7.37992	-1.63866	0.185819	3.2085e-17	16.4937	-0.453306	0.198643	0.122418	0.912153
ENSMUSG00000023905	Tnfrsf12a	1674.37	-2.29847	0.30757	2.20967e-12	11.6557	-1.4235	0.286709	4.20628e-06	5.3761	0.874966	0.306986	0.0354562	1.45031
ENSMUSG00000023908	Pkmyt1	958.456	0.678342	0.148648	3.53405e-05	4.45173	0.276068	0.137697	0.0904819	1.04344	-0.402274	0.149381	0.0516124	1.28725
ENSMUSG00000023909	Paqr4	694.572	0.623855	0.206678	0.00889741	2.05074	0.778985	0.19262	0.000228674	3.64078	0.15513	0.208075	0.766782	0.115328
ENSMUSG00000023914	Mep1a	4.39188	-1.1003	0.838511	0.316638	0.499437	-2.25402	0.830903	0.0176767	1.7526	-1.15372	0.833385	0.456791	0.340282
ENSMUSG00000023926	Rhag	60.3857	5.41687	0.647336	2.49242e-15	14.6034	6.81053	0.710719	3.52105e-20	19.4533	1.39365	0.765412	0.262898	0.580212
ENSMUSG00000023931	Efhb	32.4256	0.170129	0.343371	0.738178	0.131839	-0.986907	0.308118	0.00433978	2.36253	-1.15704	0.334478	0.00654369	2.18418
ENSMUSG00000023945	Slc5a7	28.0527	3.33461	0.476926	5.98076e-11	10.2232	2.33403	0.417997	1.81563e-07	6.74097	-1.00058	0.508272	0.211034	0.675647
ENSMUSG00000023947	Nfkbie	219.378	0.763531	0.219229	0.0021377	2.67005	0.0296505	0.201673	0.921345	0.0355775	-0.733881	0.220444	0.00968182	2.01404
ENSMUSG00000023951	Vegfa	10362.9	-2.36073	0.195425	3.14774e-31	30.502	-2.94438	0.181353	9.891e-57	56.0048	-0.583652	0.194991	0.0246628	1.60796
ENSMUSG00000023953	Polh	735.083	0.882386	0.187452	1.88049e-05	4.72573	0.777983	0.174288	4.09672e-05	4.38756	-0.104402	0.188864	0.845165	0.0730586
ENSMUSG00000023959	Clic5	365.934	-2.75066	0.28637	5.58042e-20	19.2533	-0.0910924	0.2731	0.818097	0.0871954	2.65957	0.287402	5.22474e-18	17.2819
ENSMUSG00000023960	Enpp5	1076.39	-1.34816	0.241275	2.64206e-07	6.57806	-1.63817	0.22433	4.31144e-12	11.3654	-0.290008	0.24016	0.543322	0.264943
ENSMUSG00000023961	Enpp4	363.398	-1.92291	0.332842	9.42053e-08	7.02592	-0.860482	0.312152	0.0157477	1.80278	1.06243	0.331779	0.0138936	1.85718
ENSMUSG00000023963	Cyp39a1	1249.79	0.785137	0.192696	0.000257766	3.58877	0.97784	0.179318	3.63724e-07	6.43923	0.192703	0.193701	0.647426	0.18881
ENSMUSG00000023964	Calcr	20.9868	-0.785216	0.604492	0.32216	0.491929	-2.11937	0.566633	0.000714045	3.14627	-1.33416	0.586332	0.124069	0.906336
ENSMUSG00000023966	Rsph9	159.751	-0.271047	0.250727	0.422901	0.373761	-1.00662	0.231836	6.8649e-05	4.16337	-0.735569	0.247819	0.0262252	1.58128
ENSMUSG00000023978	Prph2	4.72907	-1.78042	0.745685	0.044906	1.3477	0.309971	0.760915	0.776305	0.109968	2.09039	0.760929	0.0456322	1.34073
ENSMUSG00000023979	Guca1b	4.96743	4.09434	0.779896	1.45012e-06	5.8386	3.42027	0.74138	2.13135e-05	4.67135	-0.674073	0.828297	0.737226	0.132399
ENSMUSG00000023982	Guca1a	59.3808	-2.68768	0.366836	6.1617e-12	11.2103	-3.60237	0.346804	1.40116e-23	22.8535	-0.914681	0.306706	0.0253158	1.59661
ENSMUSG00000023988	Bysl	2030.76	0.766852	0.139541	4.23378e-07	6.37327	0.878143	0.129729	1.63249e-10	9.78715	0.111291	0.140335	0.746132	0.127184
ENSMUSG00000023990	Tfeb	250.276	-1.19492	0.172993	1.04111e-10	9.9825	-0.350897	0.165863	0.0722403	1.14122	0.844023	0.172948	2.88224e-05	4.54027
ENSMUSG00000023992	Trem2	7.62277	2.11175	0.830643	0.0311479	1.50657	2.5567	0.825984	0.00600291	2.22164	0.444959	0.837395	0.853442	0.0688259
ENSMUSG00000023993	Treml1	11.5075	3.47065	0.723533	1.25656e-05	4.90082	4.37496	0.748358	4.34045e-08	7.36246	0.904309	0.798349	0.581289	0.235608
ENSMUSG00000023995	Tspo2	66.299	-1.0412	0.466421	0.0635751	1.19671	2.23884	0.470718	1.12168e-05	4.95013	3.28004	0.49366	2.04323e-09	8.68968
ENSMUSG00000023999	Kif6	163.1	-0.705775	0.237417	0.0101486	1.99359	-0.183948	0.224938	0.538848	0.268534	0.521827	0.238234	0.145033	0.838534
ENSMUSG00000024007	Ppil1	3050.16	0.823369	0.129602	3.45124e-09	8.46202	0.817914	0.120309	1.34488e-10	9.87132	-0.00545517	0.130135	0.991644	0.00364437
ENSMUSG00000024012	Mtch1	15125.4	1.08338	0.144508	1.8627e-12	11.7299	0.982814	0.133965	3.38229e-12	11.4708	-0.100563	0.144617	0.789369	0.10272
ENSMUSG00000024013	Fgd2	864.182	-0.340012	0.198997	0.172724	0.762648	0.388338	0.185963	0.0763924	1.11695	0.72835	0.19986	0.00364021	2.43887
ENSMUSG00000024027	Glp1r	5.78979	-2.22141	0.738008	0.00911382	2.0403	-2.24696	0.719571	0.00553255	2.25707	-0.0255501	0.691925	0.992275	0.00336798
ENSMUSG00000024030	Abcg1	891.809	0.241933	0.325499	0.600582	0.221428	1.86345	0.305003	9.525e-09	8.02113	1.62152	0.327296	2.07125e-05	4.68377
ENSMUSG00000024034	Tmprss3	162.732	-2.31587	0.619205	0.00088311	3.05399	1.22749	0.595696	0.0808885	1.09211	3.54336	0.624275	5.84997e-07	6.23285
ENSMUSG00000024038	Ndufv3	2244.52	-0.701835	0.112816	7.59021e-09	8.11975	-1.10641	0.104621	2.06552e-24	23.685	-0.404579	0.112204	0.00409333	2.38792
ENSMUSG00000024039	Cbs	262.978	-1.88694	0.309798	1.63308e-08	7.78699	-1.94959	0.289688	2.10752e-10	9.67623	-0.0626505	0.304912	0.953381	0.0207335
ENSMUSG00000024042	Sik1	3465.9	-0.731882	0.235088	0.00677004	2.16941	-1.5469	0.218257	1.92098e-11	10.7165	-0.81502	0.234796	0.00630388	2.20039
ENSMUSG00000024043	Arhgap28	3274.49	1.15424	0.251554	3.16967e-05	4.49899	0.613975	0.233626	0.0220406	1.65678	-0.540269	0.251736	0.157134	0.803731
ENSMUSG00000024049	Myom1	433.157	-0.77583	0.336187	0.0537127	1.26992	-3.24834	0.310736	7.22258e-24	23.1413	-2.47251	0.330753	7.4421e-12	11.1283
ENSMUSG00000024053	Emilin2	560.484	1.28521	0.274423	2.09091e-05	4.67966	0.140177	0.253748	0.692607	0.159513	-1.14503	0.274877	0.000567376	3.24613
ENSMUSG00000024055	Cyp4f13	290.12	-2.73906	0.35731	5.50727e-13	12.2591	-2.43054	0.335012	6.04729e-12	11.2184	0.308514	0.351016	0.70474	0.151971
ENSMUSG00000024056	Ndc80	2319.4	0.708391	0.106001	4.47707e-10	9.34901	0.817401	0.0986591	2.57997e-15	14.5884	0.10901	0.106876	0.635272	0.19704
ENSMUSG00000024059	Clip4	572.387	-1.02306	0.156923	1.24437e-09	8.90505	-1.09528	0.146427	1.20742e-12	11.9181	-0.0722186	0.155128	0.878899	0.0560609
ENSMUSG00000024064	Galnt14	196.654	-2.83826	0.613395	2.67212e-05	4.57314	-2.57345	0.582521	4.99396e-05	4.30155	0.264811	0.609536	0.889095	0.0510518
ENSMUSG00000024065	Ehd3	574.966	0.934979	0.167139	2.55363e-07	6.59284	0.573577	0.154884	0.000814608	3.08905	-0.361401	0.16874	0.158121	0.801009
ENSMUSG00000024074	Crim1	1797.24	-0.418137	0.232462	0.147832	0.830232	-0.748459	0.215913	0.00185329	2.73206	-0.330322	0.232287	0.439739	0.356805
ENSMUSG00000024076	Vit	159.688	3.61795	0.74032	8.29087e-06	5.0814	-1.10157	0.701049	0.199219	0.70067	-4.71952	0.739969	1.04249e-08	7.98193
ENSMUSG00000024078	Ttc27	1631.47	0.618464	0.133641	2.66429e-05	4.57442	0.706487	0.124331	1.06843e-07	6.97125	0.0880225	0.13452	0.807192	0.0930231
ENSMUSG00000024085	Man2a1	4600.22	-0.603639	0.146092	0.000207172	3.68367	-0.433122	0.135585	0.00445212	2.35143	0.170517	0.146066	0.562539	0.249848
ENSMUSG00000024087	Cyp1b1	1082.41	-2.14812	0.479798	5.07404e-05	4.29465	-2.71903	0.450325	1.45233e-08	7.83794	-0.570911	0.478725	0.550741	0.259052
ENSMUSG00000024095	Hnrnpll	7025.94	0.600271	0.0936398	2.43864e-09	8.61285	0.593843	0.0868599	1.04798e-10	9.97965	-0.00642852	0.0938993	0.985725	0.00624421
ENSMUSG00000024109	Nrxn1	215.91	-2.79934	0.717912	0.00049679	3.30383	-0.379931	0.690899	0.694301	0.158452	2.41941	0.717872	0.00853688	2.0687
ENSMUSG00000024112	Cacna1h	3329.71	-0.778082	0.218689	0.00166196	2.77938	-1.47121	0.202969	6.32601e-12	11.1989	-0.693128	0.21838	0.0150952	1.82116
ENSMUSG00000024114	Prss41	199.265	-1.32814	0.258815	2.58655e-06	5.58728	-0.520635	0.244748	0.0705083	1.15176	0.807505	0.258041	0.0170993	1.76702
ENSMUSG00000024134	Six2	2813.7	0.349573	0.440021	0.572611	0.24214	1.55927	0.41221	0.000611167	3.21384	1.2097	0.440301	0.0456227	1.34082
ENSMUSG00000024155	Meiob	35.7323	-6.07398	0.575505	5.52645e-24	23.2576	-4.02668	0.578113	4.38781e-11	10.3578	2.0473	0.362318	6.67721e-07	6.1754
ENSMUSG00000024160	Spsb3	186.327	0.635343	0.185841	0.00262933	2.58015	0.889207	0.17656	2.97889e-06	5.52594	0.253864	0.192286	0.487155	0.312332
ENSMUSG00000024163	Mapk8ip3	5731.03	-0.840487	0.123461	2.00453e-10	9.69799	-0.986243	0.114496	1.75094e-16	15.7567	-0.145757	0.123273	0.555547	0.255279
ENSMUSG00000024165	Hn1l	10392.5	1.20621	0.17463	1.04113e-10	9.9825	1.17174	0.161985	6.97036e-12	11.1567	-0.0344653	0.174782	0.955341	0.0198416
ENSMUSG00000024168	Tmem204	162.498	1.36273	0.350643	0.000521233	3.28297	1.2129	0.32759	0.000816507	3.08804	-0.14983	0.354928	0.892729	0.0492803
ENSMUSG00000024172	St6gal2	581.241	1.38207	0.19061	1.03247e-11	10.9861	1.78229	0.178962	9.65007e-22	21.0155	0.400215	0.194568	0.182494	0.738751
ENSMUSG00000024174	Pot1b	918.862	0.977252	0.138593	3.99567e-11	10.3984	1.46226	0.130325	2.27599e-27	26.6428	0.48501	0.141478	0.00716255	2.14493
ENSMUSG00000024175	Tekt4	8.38319	0.872409	0.792366	0.41291	0.384145	-2.99556	0.705412	0.000101747	3.99248	-3.86796	0.764617	1.27286e-05	4.89522
ENSMUSG00000024176	Sox8	433.646	0.733458	0.214182	0.00258236	2.58798	0.557227	0.199204	0.0141101	1.85047	-0.176231	0.215811	0.736064	0.133084
ENSMUSG00000024180	Tmem8	809.626	0.655332	0.221839	0.0106984	1.97068	2.22977	0.209567	1.06847e-24	23.9712	1.57444	0.225628	2.33589e-10	9.63155
ENSMUSG00000024186	Rgs11	722.237	-2.93484	0.284784	6.74163e-23	22.1712	-2.7655	0.265863	1.21325e-23	22.9161	0.169334	0.28051	0.825131	0.0834773
ENSMUSG00000024190	Dusp1	1994.25	-2.30598	0.193031	1.48221e-30	29.8291	-2.19169	0.179504	2.87296e-32	31.5417	0.114286	0.191572	0.827472	0.0822468
ENSMUSG00000024201	Kdm4b	4641.54	-0.574042	0.165303	0.00221048	2.65551	-0.604444	0.153372	0.000339746	3.46885	-0.0304021	0.165237	0.958811	0.0182671
ENSMUSG00000024208	Uqcc2	1599.66	0.721634	0.151935	1.55716e-05	4.80767	0.4556	0.140914	0.0039529	2.40308	-0.266033	0.152499	0.292863	0.533335
ENSMUSG00000024209	1700061G19Rik	44.2348	-1.26981	0.360238	0.00185641	2.73133	-0.794496	0.345229	0.0484974	1.31428	0.475317	0.354637	0.47802	0.320554
ENSMUSG00000024212	Mllt1	5434.02	0.679138	0.138077	7.15215e-06	5.14556	0.908442	0.128158	1.91098e-11	10.7187	0.229304	0.138391	0.332176	0.478631
ENSMUSG00000024215	Spdef	36.9869	-2.52218	0.500901	4.12628e-06	5.38444	-2.75647	0.476116	5.93247e-08	7.22676	-0.234294	0.467193	0.866222	0.0623709
ENSMUSG00000024222	Fkbp5	4316.26	1.13515	0.148269	5.91535e-13	12.228	1.76244	0.137917	2.60408e-35	34.5843	0.62729	0.148987	0.000474925	3.32337
ENSMUSG00000024225	Clps	2.84374	-2.04868	0.835866	0.0387258	1.412	-2.52652	0.827648	0.00681551	2.1665	-0.477842	0.817961	0.832911	0.0794013
ENSMUSG00000024232	Bambi	1543.72	0.442784	0.325626	0.296525	0.527938	0.74144	0.303518	0.0349092	1.45706	0.298656	0.325987	0.686386	0.163432
ENSMUSG00000024235	Map3k8	114.781	-1.55231	0.464558	0.00337324	2.47195	-1.81388	0.436586	0.000147515	3.83116	-0.261565	0.459407	0.838932	0.0762732
ENSMUSG00000024236	Svil	4137.86	0.0676171	0.175852	0.799368	0.0972532	-0.586459	0.163017	0.00118629	2.92581	-0.654076	0.175795	0.00281923	2.54987
ENSMUSG00000024238	Zeb1	2216.53	1.47284	0.29155	3.81334e-06	5.41869	-0.464915	0.270503	0.154935	0.809851	-1.93776	0.291524	2.01247e-09	8.69627
ENSMUSG00000024247	Pkdcc	4440.26	0.248219	0.167552	0.248589	0.604517	1.30378	0.155852	1.35302e-15	14.8687	1.05556	0.168044	1.86687e-08	7.72888
ENSMUSG00000024253	Dync2li1	1307.04	-0.734606	0.0984781	2.42526e-12	11.6152	-0.812293	0.0918339	2.54763e-17	16.5939	-0.0776867	0.0977298	0.745447	0.127583
ENSMUSG00000024254	Abcg8	16.3416	-0.735138	0.545158	0.300968	0.52148	2.0375	0.582135	0.00165553	2.78106	2.77264	0.600892	9.25669e-05	4.03354
ENSMUSG00000024256	Adcyap1	15.706	-0.936586	0.674514	0.284988	0.545174	-2.12136	0.639342	0.00302492	2.51929	-1.18478	0.656948	0.269779	0.568991
ENSMUSG00000024261	Syt4	49.1673	-2.05674	0.5913	0.00216867	2.66381	-1.36431	0.563896	0.0368826	1.43318	0.692429	0.58555	0.555547	0.255279
ENSMUSG00000024269	Tpgs2	1310.59	1.23043	0.112578	1.13624e-25	24.9445	1.6245	0.105846	9.80854e-51	50.0084	0.394066	0.115336	0.00739535	2.13104
ENSMUSG00000024274	Zscan30	101.824	0.443161	0.251595	0.157684	0.802213	1.05846	0.242543	6.25629e-05	4.20368	0.615298	0.261763	0.107625	0.968085
ENSMUSG00000024286	Ccny	4676.14	0.611342	0.0974162	5.51155e-09	8.25873	0.260327	0.0902367	0.0110719	1.95578	-0.351014	0.0976456	0.00424839	2.37178
ENSMUSG00000024300	Myo1f	31.5818	3.2402	0.663175	8.33594e-06	5.07905	3.24698	0.63805	2.29674e-06	5.63889	0.0067782	0.688592	0.998128	0.000813737
ENSMUSG00000024302	Dtna	2827.33	-0.0601852	0.257441	0.881211	0.0549202	0.583538	0.239496	0.0354377	1.45053	0.643723	0.257683	0.0794463	1.09993
ENSMUSG00000024304	Cdh2	5654.47	0.385717	0.204764	0.127291	0.895202	1.27789	0.19028	2.30547e-10	9.63724	0.892174	0.205059	0.000272811	3.56414
ENSMUSG00000024308	Tapbp	914.835	-0.669906	0.229012	0.0115673	1.93677	-1.15429	0.212679	4.15779e-07	6.38114	-0.484382	0.228273	0.163833	0.785599
ENSMUSG00000024312	Wdr46	1625.93	0.884466	0.151265	6.37446e-08	7.19556	1.13081	0.140852	1.95349e-14	13.7092	0.246346	0.152405	0.350201	0.455683
ENSMUSG00000024313	Mep1b	19.6426	-4.38736	0.728654	2.4401e-08	7.61259	-4.75656	0.710324	2.62166e-10	9.58142	-0.369196	0.618549	0.827325	0.0823238
ENSMUSG00000024325	Ring1	1365.94	-0.586154	0.145974	0.000322606	3.49133	-0.626859	0.135706	2.07556e-05	4.68287	-0.0407052	0.145696	0.934321	0.0295038
ENSMUSG00000024330	Col11a2	1020.6	0.117848	0.23237	0.732123	0.135416	0.933361	0.216902	8.04858e-05	4.09428	0.815513	0.233448	0.00589153	2.22977
ENSMUSG00000024331	Dsc2	1702.32	-1.17398	0.520177	0.0602376	1.22013	-1.67775	0.489429	0.00210978	2.67576	-0.503773	0.519947	0.659152	0.181014
ENSMUSG00000024334	H2-Oa	36.726	1.85857	0.395339	1.93318e-05	4.71373	0.907374	0.356268	0.027069	1.56753	-0.951198	0.406703	0.109973	0.958715
ENSMUSG00000024339	Tap2	32.5906	-2.22009	0.504185	6.90575e-05	4.16079	-2.47425	0.478792	1.55974e-06	5.80695	-0.254164	0.47466	0.852303	0.0694062
ENSMUSG00000024347	Psd2	408.615	1.45931	0.372086	0.00045746	3.33965	0.961653	0.346834	0.0150843	1.82147	-0.497653	0.373328	0.481743	0.317184
ENSMUSG00000024349	Tmem173	216.567	0.0668642	0.353932	0.903723	0.0439647	0.973963	0.333409	0.0100132	1.99942	0.907099	0.357074	0.0725945	1.1391
ENSMUSG00000024352	Spata24	404.66	-0.818753	0.152435	7.9495e-07	6.09966	-0.917199	0.142538	1.35304e-09	8.86869	-0.0984462	0.150522	0.807326	0.0929511
ENSMUSG00000024353	Mzb1	22.6903	-2.37939	0.521575	3.55491e-05	4.44917	-2.61625	0.498154	1.02273e-06	5.99024	-0.236856	0.475815	0.867553	0.0617042
ENSMUSG00000024354	Slc23a1	77.2056	-1.33322	0.335918	0.00038385	3.41584	-1.04298	0.317907	0.00340267	2.46818	0.290241	0.330407	0.705058	0.151775
ENSMUSG00000024357	Sil1	1143.61	-1.04739	0.128629	1.48435e-14	13.8285	-1.15986	0.119746	1.32446e-20	19.878	-0.112472	0.12742	0.702554	0.153321
ENSMUSG00000024366	Gfra3	156.214	2.75961	0.458231	2.42601e-08	7.61511	1.97002	0.426421	2.07025e-05	4.68398	-0.789587	0.46319	0.309628	0.50916
ENSMUSG00000024370	Cdc23	5892.63	0.620804	0.0678509	3.35475e-18	17.4743	0.692734	0.0630915	3.01573e-26	25.5206	0.0719293	0.0683311	0.621837	0.206323
ENSMUSG00000024371	C2	30.2579	-0.95844	0.400861	0.0445611	1.35104	-0.72318	0.383197	0.113704	0.944224	0.23526	0.395436	0.828278	0.081824
ENSMUSG00000024378	Stard4	5311.47	-1.28126	0.138316	1.21871e-18	17.9141	-1.32673	0.128321	2.27283e-23	22.6434	-0.0454721	0.13801	0.920763	0.0358521
ENSMUSG00000024379	Tslp	16.2396	1.48352	0.590494	0.0334501	1.4756	1.98998	0.576538	0.00194981	2.71001	0.506464	0.619595	0.735622	0.133345
ENSMUSG00000024383	Map3k2	1983.41	-0.792941	0.174012	3.63215e-05	4.43984	-0.822572	0.161615	2.28771e-06	5.6406	-0.029631	0.173733	0.963205	0.0162813
ENSMUSG00000024386	Proc	9.12617	-3.70042	0.760137	9.03195e-06	5.04422	-3.88197	0.744241	1.22849e-06	5.91063	-0.181545	0.661481	0.935915	0.0287634
ENSMUSG00000024397	Aif1	17.2112	1.86624	0.691111	0.0209828	1.67814	0.184253	0.645137	0.846232	0.0725106	-1.68199	0.693763	0.0927406	1.03273
ENSMUSG00000024399	Ltb	18.1191	0.0718411	0.547667	0.933995	0.0296553	-1.77466	0.49572	0.00126061	2.89942	-1.8465	0.529182	0.0059543	2.22517
ENSMUSG00000024401	Tnf	10.6023	-2.67811	0.742188	0.00139623	2.85504	-3.73693	0.716335	1.22394e-06	5.91224	-1.05883	0.670598	0.366901	0.435451
ENSMUSG00000024403	Atp6v1g2	117.218	0.222389	0.179923	0.349945	0.456	0.727846	0.175976	0.000158625	3.79963	0.505457	0.189415	0.0545223	1.26343
ENSMUSG00000024406	Pou5f1	429.326	-6.78573	0.711844	1.07787e-19	18.9674	-6.68573	0.685381	6.97914e-21	20.1562	0.0999979	0.68598	0.967309	0.0144347
ENSMUSG00000024409	Psors1c2	28.5762	-1.85645	0.390385	1.51641e-05	4.81918	-2.20592	0.370812	2.42822e-08	7.61471	-0.349468	0.349633	0.645481	0.190117
ENSMUSG00000024411	Aqp4	69.1765	-1.37839	0.281859	8.16583e-06	5.088	1.296	0.30032	7.64881e-05	4.11641	2.6744	0.308678	7.99684e-16	15.0971
ENSMUSG00000024421	Lama3	431.594	-3.21352	0.777988	0.000208222	3.68147	-3.646	0.754947	7.96079e-06	5.09904	-0.432484	0.776773	0.843257	0.0740401
ENSMUSG00000024423	Impact	3316.77	-0.67559	0.166571	0.000277095	3.55737	-1.25638	0.154438	8.53306e-15	14.0689	-0.580793	0.166242	0.00589153	2.22977
ENSMUSG00000024427	Spry4	724.836	-0.214141	0.259537	0.556265	0.254718	-0.626419	0.241209	0.0238708	1.62213	-0.412278	0.25928	0.361629	0.441736
ENSMUSG00000024431	Nr3c1	1331.63	-1.33029	0.456679	0.0119663	1.92204	-2.39189	0.42787	1.75605e-07	6.75546	-1.06159	0.456018	0.112375	0.94933
ENSMUSG00000024437	Gm8615	72.7777	0.35954	0.457126	0.576907	0.238894	0.996156	0.433896	0.049076	1.30913	0.636616	0.463127	0.461772	0.335573
ENSMUSG00000024451	Arap3	846.856	0.996953	0.33643	0.0104195	1.98215	1.01723	0.313726	0.00383912	2.41577	0.0202819	0.337198	0.987253	0.0055715
ENSMUSG00000024462	Gabbr1	2880.85	-0.982298	0.173552	1.78938e-07	6.7473	-0.78763	0.161188	6.085e-06	5.21574	0.194668	0.173364	0.586456	0.231765
ENSMUSG00000024471	Myot	85.9769	2.24957	0.588164	0.00065273	3.18527	-3.11409	0.492449	2.67168e-09	8.57322	-5.36366	0.578474	4.49433e-18	17.3473
ENSMUSG00000024472	Dcp2	8702.02	0.808624	0.06718	5.13982e-31	30.2891	0.74628	0.0623312	4.6346e-31	30.334	-0.0623439	0.0675194	0.682637	0.16581
ENSMUSG00000024479	Mal2	1223.73	-1.70458	0.274991	8.67113e-09	8.06192	-2.25285	0.255796	3.52054e-17	16.4534	-0.548275	0.273567	0.199238	0.700629
ENSMUSG00000024480	Ap3s1	840.541	0.747865	0.291594	0.0294805	1.53047	0.672539	0.27147	0.0320969	1.49354	-0.0753262	0.292266	0.940135	0.02681
ENSMUSG00000024486	Hbegf	888.047	-2.69674	0.366379	4.87778e-12	11.3118	-2.8171	0.342224	3.9641e-15	14.4019	-0.120363	0.363976	0.920356	0.0360443
ENSMUSG00000024497	Pou4f3	77.8467	-2.92022	0.838239	0.00213152	2.67131	-1.89128	0.833476	0.0521159	1.28303	1.02894	0.837932	0.533063	0.273221
ENSMUSG00000024501	Dpysl3	4132.99	0.699532	0.297316	0.0486105	1.31327	0.953936	0.276712	0.00197891	2.70357	0.254404	0.297498	0.716395	0.144848
ENSMUSG00000024502	Jakmip2	274.523	1.12491	0.331389	0.00284012	2.54666	1.11961	0.309547	0.00110826	2.95536	-0.00529342	0.333991	0.996078	0.0017066
ENSMUSG00000024503	Spink1	69.5222	-5.5744	0.713176	1.8016e-13	12.7443	-2.56816	0.69598	0.000853812	3.06864	3.00623	0.683395	0.000225273	3.64729
ENSMUSG00000024511	Rab27b	380.565	-0.422343	0.487073	0.533645	0.272747	-1.61364	0.45677	0.00148286	2.8289	-1.19129	0.486094	0.0877457	1.05677
ENSMUSG00000024517	Grp	13.4486	-2.49246	0.771907	0.00477145	2.32135	0.120672	0.767181	0.915427	0.0383764	2.61313	0.776739	0.00869146	2.06091
ENSMUSG00000024521	Pmaip1	962.597	-3.84206	0.287789	4.37161e-38	37.3594	-3.88951	0.268872	3.90263e-45	44.4086	-0.0474507	0.280711	0.963488	0.0161537
ENSMUSG00000024525	Impa2	803.715	-0.415612	0.150833	0.0182069	1.73976	-0.639339	0.140198	2.69807e-05	4.56895	-0.223727	0.150371	0.408507	0.388801
ENSMUSG00000024526	Cidea	10.3138	-3.80586	0.708037	7.78993e-07	6.10847	-3.74304	0.693956	4.96412e-07	6.30416	0.0628255	0.583339	0.977166	0.0100317
ENSMUSG00000024529	Lox	581.592	-2.69113	0.633753	0.000131463	3.8812	-3.14219	0.602254	1.22036e-06	5.91351	-0.451059	0.6322	0.781645	0.10699
ENSMUSG00000024553	Galr1	20.7803	-2.15983	0.694109	0.00680054	2.16746	-4.4649	0.656757	1.34488e-10	9.87132	-2.30507	0.617946	0.00273417	2.56317
ENSMUSG00000024556	Me2	2540.52	0.68526	0.135171	3.49642e-06	5.45638	0.659265	0.125492	1.01632e-06	5.99297	-0.0259953	0.135695	0.957178	0.0190071
ENSMUSG00000024560	Cxxc1	3154.2	0.549026	0.0958329	1.23343e-07	6.90889	0.625962	0.0891082	2.94866e-11	10.5304	0.0769368	0.0964235	0.744117	0.128359
ENSMUSG00000024565	Sall3	1778.79	-3.63773	0.693528	1.48243e-06	5.82903	-0.970479	0.663771	0.236761	0.62569	2.66725	0.693382	0.00183016	2.73751
ENSMUSG00000024578	Il17b	79.2485	-1.86106	0.702501	0.0238786	1.62199	-7.23147	0.645011	2.50623e-27	26.601	-5.37041	0.562293	3.48897e-19	18.4573
ENSMUSG00000024579	Pcyox1l	867.802	0.862881	0.168391	2.68475e-06	5.5711	0.146573	0.155518	0.470877	0.327092	-0.716308	0.168931	0.000422516	3.37416
ENSMUSG00000024588	Fech	1818.81	0.110757	0.178883	0.670438	0.173641	0.602711	0.166485	0.00109521	2.9605	0.491954	0.179444	0.0460828	1.33646
ENSMUSG00000024589	Nedd4l	2259.56	-0.626702	0.164255	0.000674936	3.17074	-0.852362	0.152428	1.73961e-07	6.75955	-0.22566	0.163987	0.461009	0.336291
ENSMUSG00000024590	Lmnb1	20023.5	0.859396	0.0968037	3.55335e-17	16.4494	0.909353	0.0897196	1.72446e-22	21.7633	0.0499567	0.0969238	0.860596	0.0652007
ENSMUSG00000024593	Megf10	459.807	-0.337709	0.49364	0.633742	0.198088	-1.83001	0.463012	0.00032521	3.48784	-1.4923	0.492689	0.0224925	1.64796
ENSMUSG00000024598	Fbn2	11443.2	0.857195	0.28285	0.00858503	2.06626	0.814416	0.263037	0.00598913	2.22264	-0.0427795	0.282909	0.966632	0.0147387
ENSMUSG00000024600	Slc27a6	127.424	1.01016	0.360528	0.0161471	1.79191	1.95801	0.344245	1.03678e-07	6.98431	0.947849	0.3705	0.0699326	1.15532
ENSMUSG00000024610	Cd74	44.7347	0.689882	0.586563	0.377229	0.423395	-1.56815	0.5434	0.0110458	1.9568	-2.25804	0.581625	0.00161515	2.79179
ENSMUSG00000024617	Camk2a	278.199	0.38915	0.27185	0.267807	0.572178	-2.39909	0.244356	3.80365e-21	20.4198	-2.78824	0.26627	5.16548e-23	22.2869
ENSMUSG00000024619	Cdx1	24.4105	0.669559	0.616635	0.420477	0.376258	1.43153	0.595753	0.0383415	1.41633	0.761971	0.629295	0.541674	0.266262
ENSMUSG00000024620	Pdgfrb	2420.55	1.61641	0.345472	2.13273e-05	4.67106	1.26144	0.321951	0.000370461	3.43126	-0.354968	0.345774	0.633335	0.198367
ENSMUSG00000024621	Csf1r	156.117	3.18247	0.594726	8.80109e-07	6.05546	2.57106	0.56134	2.46819e-05	4.60762	-0.611411	0.599315	0.635272	0.19704
ENSMUSG00000024642	Tle4	2839.46	-0.051189	0.196485	0.867819	0.0615711	0.594906	0.182685	0.00367416	2.43484	0.646095	0.196818	0.0110679	1.95593
ENSMUSG00000024644	Cndp2	2807.72	0.681114	0.131873	2.20024e-06	5.65753	0.802667	0.122517	6.58988e-10	9.18112	0.121553	0.132444	0.685973	0.163693
ENSMUSG00000024647	Cbln2	241.671	0.452093	0.384802	0.377812	0.422724	-1.60836	0.355628	3.1768e-05	4.49801	-2.06046	0.382727	2.6129e-06	5.58288
ENSMUSG00000024654	Asrgl1	849.891	1.01853	0.112514	7.76559e-18	17.1098	0.482972	0.103659	1.73926e-05	4.75964	-0.535554	0.113956	6.42942e-05	4.19183
ENSMUSG00000024659	Anxa1	1268.16	-3.44423	0.714839	1.13767e-05	4.94398	-4.11969	0.68594	1.75028e-08	7.75689	-0.675457	0.713884	0.671393	0.173023
ENSMUSG00000024660	Incenp	6614.86	0.692185	0.0755906	3.13676e-18	17.5035	0.709508	0.0701844	2.23702e-22	21.6503	0.0173231	0.0759775	0.946194	0.0240197
ENSMUSG00000024663	Rab3il1	841.196	1.38113	0.357727	0.000571629	3.24289	0.288301	0.332932	0.51239	0.2904	-1.09282	0.358008	0.0210645	1.67645
ENSMUSG00000024667	Tmem216	645.894	0.736206	0.125525	5.77711e-08	7.23829	0.452047	0.116482	0.000425528	3.37107	-0.284159	0.127208	0.134081	0.872633
ENSMUSG00000024669	Cd5	11.1602	-1.03066	0.587135	0.159286	0.797824	-1.67916	0.554869	0.0073806	2.13191	-0.648506	0.560164	0.567845	0.24577
ENSMUSG00000024670	Cd6	7.24952	-3.06012	0.721691	0.000134601	3.87095	-1.89236	0.71575	0.0211577	1.67453	1.16776	0.677044	0.300834	0.521672
ENSMUSG00000024677	Ms4a6b	15.6984	4.13024	0.75158	4.23448e-07	6.3732	4.67772	0.759226	7.06297e-09	8.15101	0.547481	0.810285	0.798418	0.0977697
ENSMUSG00000024678	Ms4a4d	7.45396	0.968444	0.669299	0.261788	0.58205	1.7304	0.666816	0.0239936	1.6199	0.761958	0.704419	0.606352	0.217275
ENSMUSG00000024679	Ms4a6d	9.51707	3.6413	0.799037	3.62777e-05	4.44036	2.88864	0.771244	0.000700958	3.15431	-0.752665	0.818616	0.685119	0.164234
ENSMUSG00000024680	Ms4a2	5.07571	2.17748	0.746537	0.0118441	1.9265	1.45244	0.707747	0.0822336	1.08495	-0.725043	0.769569	0.673571	0.171617
ENSMUSG00000024691	Fam111a	1156.05	1.95319	0.241921	2.53458e-14	13.5961	2.14196	0.225379	7.31797e-20	19.1356	0.188772	0.243814	0.755282	0.121891
ENSMUSG00000024712	Rfk	4868.42	-0.296034	0.170347	0.164197	0.784634	0.439789	0.158242	0.0148172	1.82923	0.735823	0.170542	0.000315281	3.5013
ENSMUSG00000024713	Pcsk5	553.185	-0.310087	0.26378	0.377486	0.423099	-0.791527	0.245135	0.00400441	2.39746	-0.48144	0.263248	0.260294	0.584535
ENSMUSG00000024725	Ostf1	1117.31	-0.74532	0.268974	0.0174712	1.75768	-0.838956	0.250239	0.00270704	2.5675	-0.0936356	0.268664	0.914951	0.038602
ENSMUSG00000024726	Carnmt1	356.806	0.851225	0.273285	0.00674091	2.17128	1.06237	0.255433	0.000144854	3.83907	0.211143	0.275801	0.758512	0.120038
ENSMUSG00000024731	Ms4a10	3.15488	-1.88964	0.839059	0.0608935	1.21543	-2.51298	0.833098	0.00759561	2.11944	-0.623341	0.829764	0.764908	0.116391
ENSMUSG00000024735	Prpf19	13582.6	0.866829	0.0956417	7.05798e-18	17.1513	0.860904	0.0886559	1.05151e-20	19.9782	-0.00592539	0.0958121	0.986826	0.00575942
ENSMUSG00000024737	Slc15a3	30.9289	0.208361	0.340205	0.674312	0.171139	1.39702	0.34924	0.000271467	3.56628	1.18866	0.371381	0.0139455	1.85556
ENSMUSG00000024738	Pga5	79.6915	-4.9267	0.813977	2.03143e-08	7.6922	-2.73211	0.799495	0.00218632	2.66029	2.19459	0.807339	0.048696	1.31251
ENSMUSG00000024742	Fen1	254.293	1.11383	0.161914	1.25002e-10	9.90308	1.09628	0.152126	8.43137e-12	11.0741	-0.0175461	0.168154	0.978433	0.0094687
ENSMUSG00000024743	Syt7	857.592	0.0166046	0.334876	0.977147	0.0100401	-1.93276	0.310967	5.12422e-09	8.29037	-1.94936	0.333898	2.40484e-07	6.61891
ENSMUSG00000024747	Aldh1a7	420.946	2.16461	0.29366	4.52706e-12	11.3442	0.561054	0.26954	0.077463	1.11091	-1.60356	0.294676	1.93823e-06	5.71259
ENSMUSG00000024749	Tmc1	13.8175	2.79703	0.61408	3.66135e-05	4.43636	4.35541	0.679902	1.614e-09	8.7921	1.55838	0.727851	0.158331	0.800435
ENSMUSG00000024750	Zfand5	7129.72	-0.681979	0.181011	0.000802292	3.09567	-0.18125	0.168015	0.40153	0.396282	0.500729	0.181037	0.0435201	1.36131
ENSMUSG00000024766	Lipo3	115.097	1.01267	0.432248	0.049685	1.30377	1.22804	0.406925	0.0075615	2.12139	0.215368	0.436926	0.869055	0.060953
ENSMUSG00000024769	Cdc42bpg	3030.93	-1.32612	0.190018	6.48736e-11	10.1879	-1.42219	0.176422	1.51772e-14	13.8188	-0.0960698	0.189593	0.863822	0.0635758
ENSMUSG00000024772	Ehd1	3791.43	0.750432	0.113733	7.57305e-10	9.12073	0.549872	0.105448	1.23641e-06	5.90784	-0.20056	0.114097	0.288152	0.540378
ENSMUSG00000024774	Ankrd22	108.921	-1.82513	0.68366	0.0227241	1.64351	-1.32272	0.65422	0.0875193	1.0579	0.502406	0.682221	0.77008	0.113464
ENSMUSG00000024776	Stambpl1	159.434	-1.02139	0.229935	5.86629e-05	4.23164	-1.24532	0.21514	5.9663e-08	7.22429	-0.223931	0.224825	0.647031	0.189075
ENSMUSG00000024778	Fas	53.2676	-2.97341	0.557826	9.74581e-07	6.01118	-4.28768	0.528897	1.0642e-14	13.973	-1.31426	0.507251	0.0650076	1.18704
ENSMUSG00000024784	Gpha2	9.88247	-2.55933	0.535711	1.3724e-05	4.86252	-1.74306	0.536098	0.00373281	2.42796	0.81627	0.474333	0.30245	0.519346
ENSMUSG00000024786	Majin	2.672	-2.39994	0.825586	0.0121691	1.91474	-2.51386	0.816581	0.00631659	2.19952	-0.113922	0.789906	0.967795	0.0142168
ENSMUSG00000024792	Zfpl1	1150.07	-0.739464	0.107007	1.02074e-10	9.99108	-0.658946	0.0999822	5.15042e-10	9.28816	0.0805187	0.106479	0.762828	0.117573
ENSMUSG00000024793	Tnfrsf25	89.1253	0.222432	0.274593	0.564249	0.248529	1.13324	0.267061	0.000103062	3.9869	0.910809	0.286273	0.0147643	1.83079
ENSMUSG00000024795	Kif20b	3922.6	0.66969	0.0787906	8.69922e-16	15.0605	0.541524	0.0731409	2.08291e-12	11.6813	-0.128166	0.0793026	0.35022	0.45566
ENSMUSG00000024798	Htr7	15.5455	1.45769	0.578998	0.0330161	1.48127	3.06835	0.60593	2.59708e-06	5.58551	1.61066	0.643195	0.0784538	1.10539
ENSMUSG00000024799	Tm7sf2	1224.18	-0.608822	0.190675	0.00532363	2.27379	-0.0969935	0.177639	0.696602	0.157015	0.511828	0.190889	0.0530205	1.27556
ENSMUSG00000024803	Ankrd1	39.5074	-3.03553	0.664683	3.48524e-05	4.45777	-4.42436	0.635269	4.40596e-11	10.356	-1.38883	0.617188	0.129866	0.886503
ENSMUSG00000024805	Pcgf5	659.699	-1.32379	0.192779	1.35681e-10	9.86748	-0.971289	0.180047	4.9419e-07	6.30611	0.352502	0.191659	0.256497	0.590917
ENSMUSG00000024810	Il33	235.512	-4.30644	0.510281	1.42172e-15	14.8472	-2.10927	0.484104	6.44683e-05	4.19065	2.19718	0.502565	0.000250517	3.60116
ENSMUSG00000024818	Slc25a45	47.5163	1.75275	0.443038	0.000402	3.39577	1.18537	0.411397	0.0111797	1.95157	-0.567377	0.452629	0.519734	0.284219
ENSMUSG00000024827	Gldc	3872.36	-0.370527	0.341456	0.42074	0.375986	0.975587	0.31845	0.0066014	2.18036	1.34611	0.341664	0.00131545	2.88093
ENSMUSG00000024833	Pola2	3633.14	0.713704	0.109512	1.26353e-09	8.89841	0.480836	0.101521	1.22783e-05	4.91086	-0.232868	0.109875	0.164518	0.783785
ENSMUSG00000024837	Dmrt1	43.8891	-4.63727	0.624404	3.05806e-12	11.5146	-4.90825	0.603351	8.54014e-15	14.0685	-0.270978	0.528475	0.861618	0.0646852
ENSMUSG00000024842	Cabp4	7.58449	-1.37881	0.587115	0.0490601	1.30927	-1.79017	0.561067	0.00450494	2.34631	-0.411355	0.539308	0.759527	0.119457
ENSMUSG00000024846	Cst6	5.0978	-1.18573	0.769978	0.226966	0.644039	-2.21622	0.740457	0.0081371	2.08953	-1.03049	0.738683	0.45215	0.344717
ENSMUSG00000024851	Pitpnm1	444.407	0.660105	0.189999	0.00219859	2.65786	-0.335708	0.174577	0.106153	0.974067	-0.995813	0.190014	5.33472e-06	5.27289
ENSMUSG00000024854	Pold4	322.518	-1.34561	0.176805	8.24876e-13	12.0836	-1.63561	0.165132	1.63758e-21	20.7858	-0.290002	0.171482	0.316352	0.49983
ENSMUSG00000024858	Grk2	3654.38	0.707097	0.0518544	1.09067e-39	38.9623	0.670056	0.0484146	2.432e-41	40.614	-0.0370419	0.0528233	0.787213	0.103908
ENSMUSG00000024862	Klc2	1697.87	0.552013	0.119273	2.66063e-05	4.57502	0.600592	0.11098	4.5165e-07	6.3452	0.048579	0.120121	0.897917	0.0467636
ENSMUSG00000024866	Acy3	157.964	-1.15555	0.261206	6.33103e-05	4.19853	-0.909881	0.245832	0.000820097	3.08613	0.245673	0.258341	0.669093	0.174514
ENSMUSG00000024867	Pip5k1b	571.631	-0.399887	0.248858	0.204096	0.690166	0.675107	0.233319	0.0108135	1.96604	1.07499	0.250369	0.000344917	3.46229
ENSMUSG00000024868	Dkk1	285.419	0.430546	0.373572	0.388204	0.410941	1.19227	0.350874	0.0023333	2.63203	0.761723	0.3761	0.192128	0.716409
ENSMUSG00000024869	Nudt8	225.227	-1.1889	0.314867	0.000778761	3.1086	-0.556608	0.295662	0.114714	0.940383	0.632297	0.314251	0.19686	0.705842
ENSMUSG00000024871	Doc2g	179.517	-1.17748	0.221805	1.0849e-06	5.96461	-0.526296	0.210828	0.030632	1.51382	0.651185	0.220788	0.027452	1.56143
ENSMUSG00000024883	Rin1	181.55	-0.665876	0.225875	0.0108817	1.9633	-0.27531	0.213361	0.304309	0.516685	0.390566	0.226199	0.300092	0.522745
ENSMUSG00000024887	Asah2	318.673	-0.678559	0.232324	0.0117124	1.93135	-1.05749	0.216086	5.88177e-06	5.23049	-0.378927	0.230482	0.33812	0.470929
ENSMUSG00000024896	Minpp1	2462.93	0.760021	0.210706	0.00140221	2.85319	0.629	0.195639	0.00418069	2.37875	-0.131021	0.211025	0.818245	0.0871166
ENSMUSG00000024897	Apba1	107.393	-1.99939	0.503331	0.000378927	3.42144	-1.6067	0.475353	0.00247295	2.60678	0.392687	0.498774	0.748924	0.125562
ENSMUSG00000024899	Papss2	119.711	-1.64334	0.481573	0.00268279	2.57141	-0.747355	0.455103	0.177189	0.751563	0.895986	0.480265	0.247193	0.606964
ENSMUSG00000024900	Cpt1a	571.041	-1.37849	0.526064	0.0256599	1.59074	-0.223678	0.495843	0.750922	0.124405	1.15481	0.526132	0.143778	0.842308
ENSMUSG00000024901	Peli3	210.701	-1.8479	0.185255	1.71955e-21	20.7646	-1.59808	0.175815	3.03291e-18	17.5181	0.249815	0.176676	0.443202	0.353398
ENSMUSG00000024902	Mrpl11	2147.54	0.705855	0.100962	5.99547e-11	10.2222	0.865391	0.0941114	1.19313e-18	17.9233	0.159536	0.102006	0.373762	0.427405
ENSMUSG00000024907	Gal	12.4831	1.07927	0.755968	0.269299	0.569766	1.8631	0.741263	0.0293693	1.53211	0.783836	0.769171	0.635641	0.196788
ENSMUSG00000024912	Fosl1	185.258	-1.95669	0.291664	3.79102e-10	9.42124	-1.2924	0.275029	1.45414e-05	4.83739	0.664294	0.287199	0.115948	0.935736
ENSMUSG00000024922	Ovol1	458.041	-3.45686	0.542861	3.15218e-09	8.50139	-2.36957	0.512603	2.04534e-05	4.68923	1.08729	0.540315	0.196827	0.705915
ENSMUSG00000024924	Vldlr	2499.34	-2.84099	0.248783	5.97459e-28	27.2237	-3.8544	0.231327	1.05008e-59	58.9788	-1.01341	0.246276	0.000691754	3.16005
ENSMUSG00000024925	Rnaseh2c	1083.87	0.866642	0.150184	9.78012e-08	7.00966	0.769867	0.139578	2.62191e-07	6.58138	-0.0967742	0.151392	0.812493	0.0901805
ENSMUSG00000024927	Rela	2173.95	-0.770157	0.145582	1.18701e-06	5.92555	-0.471526	0.135382	0.00175246	2.75635	0.298632	0.145498	0.183879	0.735469
ENSMUSG00000024935	Slc1a1	41.5548	-2.8308	0.556245	3.18276e-06	5.4972	-3.57625	0.528381	1.63995e-10	9.78517	-0.745456	0.514636	0.427336	0.369231
ENSMUSG00000024936	Kcnk7	5.19931	-2.33406	0.69465	0.0031752	2.49823	-2.19694	0.681427	0.00406825	2.39059	0.137129	0.624567	0.948644	0.0228966
ENSMUSG00000024937	Ehbp1l1	906.91	0.395948	0.291922	0.29786	0.525988	-1.632	0.270209	1.43716e-08	7.8425	-2.02794	0.291104	2.51318e-10	9.59978
ENSMUSG00000024940	Ltbp3	1692.82	-1.85694	0.24189	5.06544e-13	12.2954	-1.29123	0.225133	7.99811e-08	7.09701	0.565718	0.241302	0.108817	0.963302
ENSMUSG00000024942	Capn1	761.505	0.93333	0.22769	0.000235259	3.62845	-0.0402333	0.21053	0.896755	0.0473261	-0.973563	0.227957	0.000377808	3.42273
ENSMUSG00000024955	Esrra	844.011	-0.457925	0.178804	0.0297413	1.52664	-0.690464	0.166126	0.000146567	3.83396	-0.232539	0.178372	0.495244	0.305181
ENSMUSG00000024957	Kcnk4	9.16785	-2.16454	0.69875	0.00708641	2.14957	-2.72369	0.672543	0.000223855	3.65003	-0.559151	0.647118	0.712655	0.147121
ENSMUSG00000024965	Fermt3	142.767	0.756651	0.366702	0.0903081	1.04427	1.02575	0.344649	0.00855411	2.06783	0.269095	0.370881	0.77524	0.110564
ENSMUSG00000024966	Stip1	13897.6	0.62515	0.104571	3.09528e-08	7.5093	0.556315	0.096917	7.79317e-08	7.10829	-0.0688344	0.104683	0.805891	0.0937236
ENSMUSG00000024972	Lgals12	74.9083	-1.71075	0.437253	0.00047347	3.32471	0.744477	0.426389	0.147611	0.830881	2.45523	0.446436	1.44509e-06	5.84011
ENSMUSG00000024987	Cyp26a1	1477.31	2.87023	0.518583	3.47038e-07	6.45962	2.16353	0.487625	4.6058e-05	4.3367	-0.706699	0.519073	0.467764	0.329973
ENSMUSG00000024990	Rbp4	179.947	-1.24042	0.425999	0.0120084	1.92051	-3.25443	0.396124	4.51724e-15	14.3451	-2.01401	0.416162	3.48911e-05	4.45729
ENSMUSG00000024998	Plce1	1509.31	1.81075	0.221473	1.14639e-14	13.9407	0.309156	0.20446	0.218746	0.66006	-1.50159	0.221757	9.01467e-10	9.04505
ENSMUSG00000024999	Noc3l	1830.77	0.591316	0.084819	6.82169e-11	10.1661	0.739389	0.0793416	3.94285e-19	18.4042	0.148073	0.086117	0.303156	0.518334
ENSMUSG00000025001	Hells	6393.64	0.998037	0.121102	6.82935e-15	14.1656	0.869299	0.112274	1.74338e-13	12.7586	-0.128737	0.121383	0.617451	0.209398
ENSMUSG00000025006	Sorbs1	771.485	1.2115	0.230882	1.46889e-06	5.83301	1.04429	0.214594	6.68517e-06	5.17489	-0.167207	0.232215	0.778345	0.108828
ENSMUSG00000025010	Ccnj	2850.76	0.583444	0.150673	0.000548302	3.26098	0.828282	0.140005	2.92757e-08	7.53349	0.244838	0.151184	0.349221	0.456899
[truncated: 8,262 more rows]
